# Supplementary material for: Absence of Gut Microbiota Is Associated with RPE/Choroid Transcriptomic Changes Related to Age-Related Macular Degeneration Pathobiology and Decreased Choroidal Neovascularization
Source: Int J Mol Sci. 2022 Aug 26;23(17):9676. doi: 10.3390/ijms23179676 (PMC9456402; doi:10.3390/ijms23179676)
Supplement: Supplementary file 1 [file ijms-23-09676-s001.zip]

Archive with 2 entries (2 files):
- Supplementary Table S1 SPF-ND vs GF-ND DEGs.xlsx
- Supplementary Table S2 SPF-ND vs GF-ND Enrichment.xlsx
