# Supplementary material for: Absence of Gut Microbiota Is Associated with RPE/Choroid Transcriptomic Changes Related to Age-Related Macular Degeneration Pathobiology and Decreased Choroidal Neovascularization
Source: Int J Mol Sci. 2022 Aug 26;23(17):9676. doi: 10.3390/ijms23179676 (PMC9456402; doi:10.3390/ijms23179676)
Supplement: Supplementary file 1 [file ijms-23-09676-s001.zip › Supplementary Table S1 SPF-ND vs GF-ND DEGs.xlsx]

## Sheet: Sheet1
GeneSymbol	logFC	AveExpr	t	P.Value	adj.P.Val	B	group
4933422A05Rik	-3.20174	-4.36081	-4.21852	0.000732348	0.0264801	-0.544026	SPF_ND - GF_ND
Mid1-ps1	-3.09492	-3.53331	-3.60977	0.00254435	0.0496269	-1.4537	SPF_ND - GF_ND
Dll3	-3.08755	-3.71716	-3.93645	0.00130101	0.036683	-0.891947	SPF_ND - GF_ND
B230112G18Rik	-2.94043	-3.99095	-4.7132	0.000271628	0.0176338	0.298442	SPF_ND - GF_ND
Zfp988	-2.46943	-2.18037	-3.61836	0.00249977	0.0494644	-1.37521	SPF_ND - GF_ND
Gck	-2.30718	0.782883	-3.72049	0.00202612	0.0445963	-1.21684	SPF_ND - GF_ND
Ncf1	2.00028	2.08113	3.98959	0.00116707	0.0344751	-0.740606	SPF_ND - GF_ND
Rab27a	2.00165	6.94061	5.75887	3.65861e-05	0.00745313	2.329	SPF_ND - GF_ND
Lrmp	2.00558	1.81334	3.8791	0.00146313	0.0384133	-0.935715	SPF_ND - GF_ND
Rasal3	2.0061	-0.281852	3.91692	0.00135407	0.0375948	-0.840109	SPF_ND - GF_ND
Rell1	2.0066	4.8617	4.57765	0.000355615	0.0193705	0.173351	SPF_ND - GF_ND
Ror2	2.00931	0.805214	3.95127	0.00126216	0.03608	-0.771097	SPF_ND - GF_ND
Slco1a4	2.0097	6.37489	7.19088	2.97897e-06	0.0051399	4.85125	SPF_ND - GF_ND
Lpar4	2.01034	1.75274	4.04847	0.0010349	0.0322222	-0.606709	SPF_ND - GF_ND
Egfl7	2.01129	5.39846	3.81147	0.00168078	0.0407474	-1.41905	SPF_ND - GF_ND
Atoh8	2.01219	2.7346	4.0359	0.00106178	0.03247	-0.71623	SPF_ND - GF_ND
Pdgfb	2.01868	3.92826	3.87373	0.00147933	0.0384334	-1.13818	SPF_ND - GF_ND
Tspan10	2.01956	6.54413	6.34563	1.26543e-05	0.00647244	3.39983	SPF_ND - GF_ND
Cldn1	2.02519	6.8596	5.30249	8.62841e-05	0.010442	1.47252	SPF_ND - GF_ND
Hsd17b11	1.96566	6.32528	6.90793	4.78243e-06	0.00548314	4.37465	SPF_ND - GF_ND
Il27ra	2.02757	-1.24572	3.60816	0.00255279	0.049665	-1.39858	SPF_ND - GF_ND
Gpc3	2.02807	6.47373	4.91257	0.00018343	0.0145709	0.723485	SPF_ND - GF_ND
Dab2	2.03034	4.59201	3.63195	0.00243083	0.048782	-1.68356	SPF_ND - GF_ND
C1qa	2.03249	5.22324	4.14907	0.000843237	0.0284191	-0.712832	SPF_ND - GF_ND
Gxylt2	2.03265	2.80175	4.21331	0.000740137	0.0265464	-0.360061	SPF_ND - GF_ND
Flt4	2.03448	3.37851	3.75589	0.001884	0.0427914	-1.30503	SPF_ND - GF_ND
Itga8	2.04252	2.1721	3.62563	0.00246264	0.0490434	-1.44778	SPF_ND - GF_ND
Fzd2	2.04278	3.03847	5.20704	0.000103598	0.0116708	1.50287	SPF_ND - GF_ND
Tmem72	2.04377	5.58647	4.86514	0.000201304	0.0152572	0.702363	SPF_ND - GF_ND
Slc2a10	2.04417	2.31081	3.99945	0.0011438	0.0339496	-0.734318	SPF_ND - GF_ND
Ackr3	2.04427	5.33218	6.10023	1.96144e-05	0.00665922	3.01579	SPF_ND - GF_ND
Ppic	2.04433	4.17149	4.45398	0.000455442	0.020946	-0.00397475	SPF_ND - GF_ND
Tmem98	2.04436	7.74582	5.13414	0.000119219	0.0122096	1.13254	SPF_ND - GF_ND
Mgll	1.94031	9.10901	6.53984	8.9981e-06	0.00574275	3.72822	SPF_ND - GF_ND
Tnfaip8l2	2.04567	1.19474	4.59803	0.000341452	0.019146	0.411928	SPF_ND - GF_ND
Itgal	2.04593	0.552105	3.91512	0.00135907	0.0375948	-0.834884	SPF_ND - GF_ND
Lmod1	2.04669	3.61067	5.82356	3.24699e-05	0.00735596	2.60206	SPF_ND - GF_ND
B2m	1.97125	8.29018	6.41134	1.12687e-05	0.00634634	3.49857	SPF_ND - GF_ND
Iqgap2	2.04713	6.53447	4.50576	0.000410548	0.0204051	-0.0736903	SPF_ND - GF_ND
Kcnq5	2.04937	2.76624	3.84179	0.00157943	0.0396586	-1.0587	SPF_ND - GF_ND
Apold1	2.04944	4.08716	7.13317	3.27804e-06	0.0051399	4.80031	SPF_ND - GF_ND
Cntnap4	2.05057	3.60404	4.80302	0.000227466	0.0162316	0.738894	SPF_ND - GF_ND
Gpr34	2.05713	1.26629	3.71197	0.00206193	0.044854	-1.23075	SPF_ND - GF_ND
Ikzf1	2.06005	0.964382	3.8941	0.00141885	0.0380481	-0.875325	SPF_ND - GF_ND
Ptgis	2.0633	4.983	4.82341	0.000218514	0.0158471	0.641571	SPF_ND - GF_ND
Dse	2.0653	4.60489	4.74817	0.000253469	0.0168417	0.527498	SPF_ND - GF_ND
Tmem181b-ps	-1.8819	4.12822	-6.21725	1.58986e-05	0.00647244	3.25269	SPF_ND - GF_ND
Fli1	2.06693	3.51512	4.83601	0.000213164	0.0157234	0.785728	SPF_ND - GF_ND
H2-Eb1	2.0685	5.20886	3.91377	0.00136283	0.0376136	-1.17521	SPF_ND - GF_ND
Capn6	2.06949	5.0233	4.2136	0.000739691	0.0265464	-0.544131	SPF_ND - GF_ND
Scara5	2.07257	4.99179	3.73683	0.00195922	0.0437059	-1.50166	SPF_ND - GF_ND
Bmp6	2.07262	4.63534	5.18422	0.000108246	0.0117665	1.38102	SPF_ND - GF_ND
Tmem56	2.07651	7.81668	4.94968	0.000170588	0.0141874	0.77453	SPF_ND - GF_ND
Spi1	2.08082	1.77047	4.31051	0.000607964	0.0238888	-0.120104	SPF_ND - GF_ND
Hvcn1	2.08226	2.17608	4.01134	0.00111637	0.0334559	-0.701849	SPF_ND - GF_ND
Ociad2	2.08486	6.84596	5.26418	9.28418e-05	0.0108401	1.39756	SPF_ND - GF_ND
Ddc	2.08534	3.06215	5.22402	0.000100273	0.0114602	1.54351	SPF_ND - GF_ND
Rassf2	2.08613	4.74074	4.80109	0.000228333	0.0162316	0.630892	SPF_ND - GF_ND
Plpp3	2.09117	6.72308	5.13849	0.000118221	0.0121925	1.15476	SPF_ND - GF_ND
Pltp	1.95754	7.12677	6.14676	1.80388e-05	0.00647244	3.03274	SPF_ND - GF_ND
Enpp2	2.09175	9.29051	6.26848	1.45105e-05	0.00647244	3.24982	SPF_ND - GF_ND
Fbln1	2.09307	7.14629	4.53041	0.000390797	0.0201146	-0.0516474	SPF_ND - GF_ND
AI467606	2.09471	1.8621	4.52438	0.000395532	0.0201947	0.275808	SPF_ND - GF_ND
Tes	2.09633	5.68614	5.64478	4.52207e-05	0.00794858	2.17339	SPF_ND - GF_ND
Wdr91	1.65854	5.23684	6.11756	1.90115e-05	0.00662405	3.03942	SPF_ND - GF_ND
Tfpi	2.09709	4.15482	3.83959	0.00158658	0.0397189	-1.22746	SPF_ND - GF_ND
Wfdc1	2.09794	4.46988	5.83209	3.19638e-05	0.0073351	2.57192	SPF_ND - GF_ND
Wipf3	2.09978	4.55711	5.96444	2.50868e-05	0.0068495	2.82634	SPF_ND - GF_ND
Pttg1ip	1.45116	6.72125	6.06362	2.09546e-05	0.00683341	2.8803	SPF_ND - GF_ND
Sncaip	2.10164	2.42092	3.77097	0.00182652	0.042299	-1.17998	SPF_ND - GF_ND
Pde5a	2.10744	6.25312	5.16769	0.000111749	0.0120417	1.23246	SPF_ND - GF_ND
Reck	2.10879	5.08596	4.52071	0.000398451	0.0201947	0.043729	SPF_ND - GF_ND
Ushbp1	2.10881	3.78909	3.97948	0.00119143	0.0349863	-0.89914	SPF_ND - GF_ND
Degs1	1.65362	7.65868	6.03472	2.20797e-05	0.0068495	2.82231	SPF_ND - GF_ND
Cabcoco1	2.10914	2.0599	4.60548	0.000336424	0.0191347	0.426905	SPF_ND - GF_ND
Pld4	2.10966	2.66039	4.23365	0.000710233	0.0260776	-0.307193	SPF_ND - GF_ND
Apoe	1.42235	11.0429	5.99833	2.35869e-05	0.0068495	2.78573	SPF_ND - GF_ND
P2ry6	2.11145	2.0423	3.89728	0.00140965	0.0380161	-0.912344	SPF_ND - GF_ND
Fap	1.96032	5.60664	5.96307	2.51495e-05	0.0068495	2.75921	SPF_ND - GF_ND
Adamts1	2.11477	5.86885	6.01184	2.3015e-05	0.0068495	2.83507	SPF_ND - GF_ND
Tmem47	1.75392	6.65535	5.97068	2.48032e-05	0.0068495	2.7174	SPF_ND - GF_ND
Atp2a3	2.11701	3.17618	3.76394	0.00185308	0.0425085	-1.26409	SPF_ND - GF_ND
Smoc1	2.11714	6.22269	4.67396	0.000293601	0.0179669	0.258828	SPF_ND - GF_ND
Akr1c14	2.11931	2.06738	4.33905	0.000573932	0.0231667	-0.0752629	SPF_ND - GF_ND
Uap1l1	1.68895	5.36121	5.94557	2.59646e-05	0.00699464	2.72171	SPF_ND - GF_ND
B3gnt9	2.12071	2.52866	3.82727	0.00162718	0.0403017	-1.08094	SPF_ND - GF_ND
Tnfaip2	2.12101	4.8535	4.09335	0.00094444	0.0303987	-0.760613	SPF_ND - GF_ND
Tbc1d1	2.12646	7.14568	6.40233	1.1449e-05	0.00634634	3.49186	SPF_ND - GF_ND
Wfikkn2	2.12705	5.8029	6.28692	1.40425e-05	0.00647244	3.33161	SPF_ND - GF_ND
Myrf	2.12822	6.25554	5.56311	5.26835e-05	0.00870471	1.993	SPF_ND - GF_ND
Cdc14a	1.15431	5.85186	5.88289	2.91173e-05	0.00728012	2.5754	SPF_ND - GF_ND
Man1a	1.86221	5.76257	5.86292	3.02038e-05	0.00728012	2.56327	SPF_ND - GF_ND
Soat1	1.46519	5.72703	5.85883	3.04311e-05	0.00728012	2.54275	SPF_ND - GF_ND
Pdgfc	2.13346	3.51755	6.47055	1.0156e-05	0.00629266	3.71238	SPF_ND - GF_ND
Dnajb9	0.990741	6.12385	5.8697	2.983e-05	0.00728012	2.5342	SPF_ND - GF_ND
Npr3	2.13395	6.02382	4.79099	0.000232924	0.0163483	0.513953	SPF_ND - GF_ND
Vegfc	2.13559	2.81433	6.17981	1.70003e-05	0.00647244	3.21581	SPF_ND - GF_ND
Rac2	2.1384	1.56329	4.01621	0.00110531	0.0332841	-0.660478	SPF_ND - GF_ND
Sox10	2.14243	5.36955	5.73422	3.82943e-05	0.00745313	2.34804	SPF_ND - GF_ND
Bmp2	2.14272	4.72051	5.91606	2.74023e-05	0.00714884	2.72395	SPF_ND - GF_ND
Rragd	1.74204	7.0749	5.81757	3.28294e-05	0.00735596	2.43165	SPF_ND - GF_ND
Sema3c	1.90596	7.04385	5.80771	3.34313e-05	0.00735596	2.41789	SPF_ND - GF_ND
Col8a2	2.14403	8.74328	5.73161	3.84801e-05	0.00745313	2.26798	SPF_ND - GF_ND
Fzd4	1.88203	6.69931	5.79176	3.44291e-05	0.00735596	2.39409	SPF_ND - GF_ND
Elovl7	2.14631	5.36671	5.46139	6.38027e-05	0.00919353	1.8529	SPF_ND - GF_ND
Lcp2	2.14632	0.608471	3.60813	0.00255299	0.049665	-1.39147	SPF_ND - GF_ND
Foxp2	1.92252	4.24145	5.7617	3.63952e-05	0.00745313	2.4627	SPF_ND - GF_ND
Itga9	2.14909	4.76475	4.70373	0.000276773	0.0176338	0.441146	SPF_ND - GF_ND
Clec1a	2.15074	1.70446	3.81099	0.00168246	0.0407474	-1.05165	SPF_ND - GF_ND
Bace2	2.15231	6.35855	4.39602	0.000511703	0.0220557	-0.289662	SPF_ND - GF_ND
Clic4	2.1534	6.71323	5.12964	0.000120259	0.0122655	1.13624	SPF_ND - GF_ND
C1s1	2.15453	5.43701	3.64948	0.00234472	0.0478082	-1.73765	SPF_ND - GF_ND
Loxl4	2.15619	2.53731	4.04687	0.00103829	0.0322399	-0.627977	SPF_ND - GF_ND
Gnpda1	1.40137	5.35276	5.75341	3.69573e-05	0.00745313	2.36652	SPF_ND - GF_ND
Lmx1b	2.15835	3.53131	3.67253	0.00223612	0.0466891	-1.4908	SPF_ND - GF_ND
Acss1	2.15951	3.26322	4.22164	0.000727737	0.0264801	-0.354484	SPF_ND - GF_ND
Ms4a4d	2.16398	1.86447	3.70012	0.00211278	0.0452625	-1.26978	SPF_ND - GF_ND
Sostdc1	1.96441	5.00133	5.69805	4.09523e-05	0.00745313	2.30923	SPF_ND - GF_ND
Pip5k1b	1.73745	5.83324	5.72036	3.92911e-05	0.00745313	2.29542	SPF_ND - GF_ND
Ace2	2.16417	2.81088	4.20782	0.000748412	0.0266731	-0.362656	SPF_ND - GF_ND
H2-M3	2.16427	2.24222	5.35852	7.75432e-05	0.0102034	1.78609	SPF_ND - GF_ND
Pecam1	2.16461	5.18622	3.80431	0.00170568	0.0410423	-1.39902	SPF_ND - GF_ND
Itpkb	1.90577	6.10449	5.71017	4.00406e-05	0.00745313	2.25941	SPF_ND - GF_ND
Dennd3	2.16506	3.2932	4.65661	0.000303894	0.0182104	0.460689	SPF_ND - GF_ND
Gask1b	2.16573	4.94624	4.4574	0.00045233	0.020946	-0.0631761	SPF_ND - GF_ND
Chrnb4	2.16647	2.93439	4.3733	0.000535652	0.0224009	-0.0397769	SPF_ND - GF_ND
Smtn	1.50656	5.21146	5.66868	4.32513e-05	0.0077118	2.21815	SPF_ND - GF_ND
Wnt16	2.16982	2.16651	3.92155	0.00134129	0.0373504	-0.868329	SPF_ND - GF_ND
Clic6	2.17313	7.59139	5.50349	5.89308e-05	0.00905246	1.84322	SPF_ND - GF_ND
Slc12a7	1.87667	4.92764	5.62071	4.72986e-05	0.00819754	2.16254	SPF_ND - GF_ND
Gm44220	1.90767	2.54521	5.61471	4.78318e-05	0.00823238	2.24268	SPF_ND - GF_ND
Kdelr3	2.17341	3.15438	4.46203	0.00044815	0.020946	0.0872794	SPF_ND - GF_ND
H2-Ab1	2.17505	5.29421	4.53556	0.000386793	0.0199983	0.0612668	SPF_ND - GF_ND
Adm	2.17622	2.08393	4.34751	0.00056423	0.0230035	-0.0617201	SPF_ND - GF_ND
Fam13a	1.81204	6.42639	5.5727	5.17447e-05	0.00866513	1.99743	SPF_ND - GF_ND
Gimap6	2.1857	3.44124	3.90385	0.0013908	0.0378042	-1.01005	SPF_ND - GF_ND
Laptm5	2.18595	4.23168	3.73148	0.0019809	0.0439521	-1.43793	SPF_ND - GF_ND
Rnase4	2.19245	5.8957	4.48289	0.000429789	0.0207235	-0.087918	SPF_ND - GF_ND
Csf3r	2.19397	0.999716	3.75763	0.00187725	0.0427914	-1.12848	SPF_ND - GF_ND
Igf2bp1	2.19714	2.79513	4.18732	0.000780195	0.0272899	-0.388683	SPF_ND - GF_ND
Gsx2	1.59079	3.77701	5.50194	5.91037e-05	0.00905246	2.01297	SPF_ND - GF_ND
Cd52	2.20019	1.9773	4.76942	0.000243053	0.0166337	0.726045	SPF_ND - GF_ND
Fblim1	2.20093	2.54742	4.63811	0.000315274	0.0186486	0.469212	SPF_ND - GF_ND
Gpr4	2.20149	2.19111	5.83494	3.17968e-05	0.0073351	2.609	SPF_ND - GF_ND
Ptgds	1.85479	12.1215	5.50651	5.85966e-05	0.00905246	1.89076	SPF_ND - GF_ND
Sspn	2.20286	5.43344	3.85932	0.00152367	0.0390916	-1.29791	SPF_ND - GF_ND
Veph1	2.2035	3.63972	4.54121	0.000382448	0.0199902	0.235588	SPF_ND - GF_ND
Gimap5	2.20415	0.669123	4.21812	0.000732945	0.0264801	-0.287371	SPF_ND - GF_ND
Kcns3	2.20608	1.17873	3.82248	0.00164323	0.0404027	-1.01783	SPF_ND - GF_ND
Calcrl	2.20698	4.69877	4.36383	0.00054597	0.0226276	-0.219983	SPF_ND - GF_ND
Ptges	1.79767	5.59217	5.4714	6.26075e-05	0.00907648	1.84718	SPF_ND - GF_ND
Jcad	1.91421	6.19097	5.47786	6.18492e-05	0.00907648	1.8227	SPF_ND - GF_ND
Slc4a5	1.91567	8.02024	5.49447	5.9942e-05	0.00907648	1.82063	SPF_ND - GF_ND
Nfe2l2	1.27238	6.07422	5.48167	6.14061e-05	0.00907648	1.81404	SPF_ND - GF_ND
Pon1	2.2073	6.94393	5.20251	0.000104503	0.0117195	1.28496	SPF_ND - GF_ND
Sell	2.20842	0.958877	4.87472	0.000197553	0.0150189	0.862315	SPF_ND - GF_ND
Tmtc1	2.20903	5.51912	4.45239	0.0004569	0.02097	-0.114559	SPF_ND - GF_ND
Clec4a3	2.21746	0.787629	3.84167	0.00157981	0.0396586	-0.973201	SPF_ND - GF_ND
Tcfl5	2.21914	0.402745	6.02452	2.24919e-05	0.0068495	2.66172	SPF_ND - GF_ND
Rarres2	2.22038	4.87427	4.65111	0.000307233	0.0182761	0.320282	SPF_ND - GF_ND
Tifab	2.22159	1.08082	4.26372	0.000668292	0.0253002	-0.197844	SPF_ND - GF_ND
Hk3	2.22242	1.01562	3.61076	0.0025392	0.0496269	-1.40461	SPF_ND - GF_ND
Adgrf5	2.22245	5.38853	3.9151	0.00135914	0.0375948	-1.18502	SPF_ND - GF_ND
Klhdc7a	2.22301	4.55166	4.40713	0.000500394	0.0218335	-0.103339	SPF_ND - GF_ND
Gja5	2.22428	1.64073	3.82593	0.00163166	0.0403017	-1.03058	SPF_ND - GF_ND
Tmem119	2.2278	3.56917	3.60964	0.00254502	0.0496269	-1.61239	SPF_ND - GF_ND
Calhm5	2.22958	2.49113	4.21174	0.000742489	0.0265876	-0.333352	SPF_ND - GF_ND
Il2rg	2.23091	0.0730345	3.86719	0.00149929	0.0387876	-0.922496	SPF_ND - GF_ND
Srpx2	2.23286	3.02232	4.37751	0.000531124	0.022273	-0.0602055	SPF_ND - GF_ND
Dnah8	2.23723	1.06487	4.33694	0.000576385	0.0231888	-0.0658776	SPF_ND - GF_ND
Tnfrsf19	1.71424	4.52495	5.35304	7.83561e-05	0.0102209	1.69259	SPF_ND - GF_ND
Chodl	2.23989	2.34208	4.18808	0.000778992	0.0272899	-0.376121	SPF_ND - GF_ND
Nup62cl	2.24315	0.859221	4.73729	0.000258982	0.0170708	0.650635	SPF_ND - GF_ND
Apol10b	2.24419	0.876607	3.97407	0.00120468	0.035167	-0.726977	SPF_ND - GF_ND
Cmtm5	2.24959	2.01726	4.65087	0.000307375	0.0182761	0.504495	SPF_ND - GF_ND
Fam174b	2.25998	5.04683	6.15598	1.77427e-05	0.00647244	3.12738	SPF_ND - GF_ND
Slc37a2	1.87292	3.9789	5.30196	8.63703e-05	0.010442	1.64265	SPF_ND - GF_ND
Calml4	1.9191	5.0942	5.33147	8.16428e-05	0.010442	1.62161	SPF_ND - GF_ND
Tmem268	1.38751	4.20158	5.30594	8.57165e-05	0.010442	1.61125	SPF_ND - GF_ND
Acacb	2.26046	4.93711	3.62403	0.00247076	0.0491456	-1.69731	SPF_ND - GF_ND
Ccdc141	1.58017	5.46714	5.32094	8.32982e-05	0.010442	1.57207	SPF_ND - GF_ND
Klf13	1.48323	5.4453	5.31373	8.44519e-05	0.010442	1.53546	SPF_ND - GF_ND
Fst	2.26074	3.35311	4.32697	0.000588102	0.0234176	-0.156398	SPF_ND - GF_ND
Ly86	2.26159	2.64544	4.9205	0.000180604	0.0144857	0.994161	SPF_ND - GF_ND
Pde1a	2.26197	4.25517	3.77559	0.00180926	0.042299	-1.34507	SPF_ND - GF_ND
4930435M08Rik	2.26364	1.46298	4.33175	0.000582445	0.0232828	-0.0736181	SPF_ND - GF_ND
Dpep2	2.26562	0.820009	4.22062	0.000729244	0.0264801	-0.27926	SPF_ND - GF_ND
Pde7b	2.26646	4.2578	3.67842	0.00220918	0.0463218	-1.52965	SPF_ND - GF_ND
Bambi	1.95663	4.01773	5.26883	9.20184e-05	0.0108401	1.55468	SPF_ND - GF_ND
Hnmt	1.49915	4.23258	5.26283	9.30823e-05	0.0108401	1.53699	SPF_ND - GF_ND
Dock10	2.2685	2.48616	3.99747	0.00114843	0.0340055	-0.745917	SPF_ND - GF_ND
Cyth4	2.2687	2.91349	4.3964	0.00051131	0.0220557	-0.00497763	SPF_ND - GF_ND
Csf1r	1.83752	6.2029	5.25314	9.48264e-05	0.0109311	1.39547	SPF_ND - GF_ND
Matn2	2.27042	4.24075	5.13701	0.00011856	0.0121925	1.3065	SPF_ND - GF_ND
Cxcr4	2.27237	2.74005	4.34686	0.000564964	0.0230035	-0.0929451	SPF_ND - GF_ND
Fcgr1	2.2725	1.34132	4.54949	0.000376175	0.0198879	0.324252	SPF_ND - GF_ND
Mrvi1	2.2758	3.28642	4.42905	0.000478821	0.0214179	0.0341651	SPF_ND - GF_ND
Svep1	2.27691	4.2357	4.11463	0.000904408	0.029571	-0.677999	SPF_ND - GF_ND
Tspan2	2.27881	3.44285	3.72821	0.00199425	0.0442088	-1.3925	SPF_ND - GF_ND
Kcnj8	2.28978	3.34236	4.70115	0.000278187	0.0176784	0.548972	SPF_ND - GF_ND
E230013L22Rik	2.29103	0.706299	3.71661	0.00204236	0.044755	-1.19433	SPF_ND - GF_ND
Csrp1	2.29274	7.15722	7.0028	4.07562e-06	0.00531632	4.52238	SPF_ND - GF_ND
Adgrl4	2.29416	4.34129	4.42859	0.000479263	0.0214179	-0.0649168	SPF_ND - GF_ND
St6gal1	2.29518	5.26748	7.47182	1.88156e-06	0.00466326	5.33281	SPF_ND - GF_ND
Itpripl1	2.29631	1.67863	4.48434	0.000428548	0.0207235	0.204432	SPF_ND - GF_ND
Stra6	1.98714	7.23746	5.17807	0.000109536	0.0118548	1.22473	SPF_ND - GF_ND
Flvcr2	2.30331	5.87832	6.13934	1.82808e-05	0.00647244	3.07096	SPF_ND - GF_ND
Angpt2	1.93598	2.95031	5.15517	0.000114477	0.0120884	1.41345	SPF_ND - GF_ND
Igfbp3	2.30492	5.97065	4.26071	0.000672366	0.0253637	-0.542624	SPF_ND - GF_ND
Nrp2	2.3072	6.04137	5.52588	5.64998e-05	0.00905246	1.92969	SPF_ND - GF_ND
Fcgr2b	2.30796	3.6853	4.3453	0.000566747	0.0230266	-0.169374	SPF_ND - GF_ND
Mxd4	1.13497	6.94394	5.16162	0.000113062	0.0120884	1.18459	SPF_ND - GF_ND
Abhd2	2.31343	8.38988	5.51585	5.75762e-05	0.00905246	1.86296	SPF_ND - GF_ND
Slc25a30	1.66656	4.12775	5.14747	0.00011619	0.0121803	1.33275	SPF_ND - GF_ND
Stard8	2.31823	4.58524	5.38534	7.36886e-05	0.0100346	1.76471	SPF_ND - GF_ND
Bgn	2.31858	7.84101	3.8526	0.00154479	0.0393082	-1.42171	SPF_ND - GF_ND
Tspan18	2.31926	4.47977	3.7039	0.00209642	0.0452593	-1.526	SPF_ND - GF_ND
Akt2-ps	2.32142	-2.21685	4.12297	0.000889183	0.029459	-0.584467	SPF_ND - GF_ND
Tek	2.32679	4.78118	4.36623	0.000543331	0.0225938	-0.215172	SPF_ND - GF_ND
Dcn	2.32758	9.98442	4.62639	0.000322709	0.0187747	0.154107	SPF_ND - GF_ND
Shisa2	1.8734	5.37495	5.11729	0.000123165	0.0125103	1.1815	SPF_ND - GF_ND
Cltrn	2.33022	7.31489	6.25608	1.48345e-05	0.00647244	3.23141	SPF_ND - GF_ND
Acvrl1	2.33339	4.99303	4.61726	0.000328625	0.018941	0.244686	SPF_ND - GF_ND
Lgals3bp	2.33407	5.91957	4.23566	0.000707352	0.0260104	-0.574518	SPF_ND - GF_ND
Cfap54	1.82342	3.06386	5.08105	0.000132113	0.0127902	1.27768	SPF_ND - GF_ND
Adamts9	2.33553	3.28453	4.71314	0.000271658	0.0176338	0.566378	SPF_ND - GF_ND
Serpinb9	1.92634	4.53975	5.08171	0.000131944	0.0127902	1.17887	SPF_ND - GF_ND
Kcnq4	1.93479	5.06416	5.08874	0.00013016	0.0127902	1.16045	SPF_ND - GF_ND
C1qc	2.33555	5.01286	4.48328	0.000429455	0.0207235	-0.0130886	SPF_ND - GF_ND
Ppp1r2	0.886164	7.23138	5.08357	0.000131469	0.0127902	1.02901	SPF_ND - GF_ND
Col12a1	2.33662	6.27191	4.17469	0.000800467	0.0276306	-0.72456	SPF_ND - GF_ND
Marveld1	1.84381	5.12643	5.07786	0.000132934	0.012794	1.10634	SPF_ND - GF_ND
Calhm2	2.33694	2.38007	4.62248	0.000325231	0.018833	0.440678	SPF_ND - GF_ND
Arhgap9	2.34011	1.13911	3.79636	0.00173373	0.0413559	-1.06446	SPF_ND - GF_ND
Smpdl3a	2.34086	6.54032	5.29491	8.75425e-05	0.0105323	1.47108	SPF_ND - GF_ND
Tspan4	1.45401	5.25126	5.06605	0.000136011	0.0129101	1.05834	SPF_ND - GF_ND
Slc11a1	2.34153	3.65837	5.31854	8.36804e-05	0.010442	1.6913	SPF_ND - GF_ND
Tm4sf1	2.34905	5.4039	4.50698	0.000409545	0.0204051	-0.00869426	SPF_ND - GF_ND
Kcnn3	2.35217	2.26603	3.79876	0.00172522	0.0413268	-1.09368	SPF_ND - GF_ND
Adgrg6	2.35328	3.28148	5.09387	0.000128874	0.0127902	1.29052	SPF_ND - GF_ND
Rin3	2.35373	2.57445	4.45016	0.000458949	0.0210251	0.109851	SPF_ND - GF_ND
Hmcn1	2.35392	3.55307	3.86225	0.00151456	0.038975	-1.10635	SPF_ND - GF_ND
Ermn	2.35461	6.65553	5.21395	0.000102231	0.0115694	1.31691	SPF_ND - GF_ND
Aph1c	2.35636	4.57624	5.48105	6.14775e-05	0.00907648	1.9413	SPF_ND - GF_ND
4632428C04Rik	1.94066	2.37013	5.02189	0.000148192	0.013419	1.18346	SPF_ND - GF_ND
Prdm16os	2.3582	3.93657	5.41494	6.96644e-05	0.00969979	1.86931	SPF_ND - GF_ND
Kitl	2.36104	5.96644	6.75586	6.19554e-06	0.00548314	4.13547	SPF_ND - GF_ND
Cd302	1.79133	4.44215	5.01945	0.000148896	0.013419	1.05055	SPF_ND - GF_ND
Slamf9	2.36487	1.13632	4.46674	0.000443932	0.020946	0.168921	SPF_ND - GF_ND
Rrh	1.50297	6.07863	5.01253	0.000150915	0.0134624	0.932813	SPF_ND - GF_ND
Anxa5	1.76682	7.54871	5.01037	0.00015155	0.0134624	0.889814	SPF_ND - GF_ND
Arap3	2.36569	4.12222	4.43993	0.000468472	0.0213517	-0.0236258	SPF_ND - GF_ND
Gm3435	-1.7491	0.467917	-5.00264	0.00015385	0.0136089	1.12011	SPF_ND - GF_ND
P2rx7	2.36907	2.48144	4.61346	0.000331119	0.0190405	0.430817	SPF_ND - GF_ND
Rdh10	1.84726	8.89972	4.99818	0.000155191	0.0136392	0.868541	SPF_ND - GF_ND
Adam7	2.37352	2.69726	4.68629	0.000286508	0.0178542	0.568892	SPF_ND - GF_ND
Kcnj13	2.3795	5.55564	6.01743	2.27829e-05	0.0068495	2.87703	SPF_ND - GF_ND
Tspan9	1.18591	6.50394	4.98659	0.000158734	0.0138037	0.851767	SPF_ND - GF_ND
Slco1c1	1.75983	5.51006	4.98387	0.000159579	0.0138287	0.921794	SPF_ND - GF_ND
Ltbp2	2.38093	4.27281	4.13179	0.000873388	0.0291083	-0.665231	SPF_ND - GF_ND
Eng	2.38469	5.96795	4.36906	0.000540247	0.0225412	-0.324628	SPF_ND - GF_ND
Cdk2	1.94387	5.14802	4.9679	0.000164626	0.0139729	0.906145	SPF_ND - GF_ND
Eogt	1.23422	5.85905	4.96828	0.000164504	0.0139729	0.8391	SPF_ND - GF_ND
Nxpe2	2.38904	-0.469958	4.34661	0.000565249	0.0230035	-0.10837	SPF_ND - GF_ND
Sema3g	2.39574	4.23714	4.47171	0.000439533	0.0209086	0.0331544	SPF_ND - GF_ND
Lhfpl1	2.39678	0.721481	4.08629	0.000958134	0.0307596	-0.522195	SPF_ND - GF_ND
Rcsd1	2.40261	4.19062	3.73945	0.00194869	0.0436281	-1.38454	SPF_ND - GF_ND
Itgb8	2.40349	8.54034	5.09929	0.000127528	0.0127902	1.06583	SPF_ND - GF_ND
Aoah	2.406	0.839441	4.24994	0.000687191	0.0256496	-0.225404	SPF_ND - GF_ND
Fmo1	2.40917	4.95287	3.80187	0.00171424	0.0411511	-1.37707	SPF_ND - GF_ND
C1qb	2.40931	5.24622	4.76357	0.000245876	0.0166337	0.52215	SPF_ND - GF_ND
Nostrin	2.40983	2.92829	4.85461	0.000205511	0.0154976	0.860527	SPF_ND - GF_ND
Ctla2a	2.4104	3.29116	4.32835	0.000586462	0.0234056	-0.162448	SPF_ND - GF_ND
Slc16a10	1.84959	2.9115	4.93414	0.000175849	0.0143729	1.00978	SPF_ND - GF_ND
Pdgfd	1.64394	4.15461	4.93302	0.000176235	0.0143729	0.917921	SPF_ND - GF_ND
Abcb1a	2.41116	4.35239	4.08011	0.000970264	0.0309789	-0.73427	SPF_ND - GF_ND
C130021I20Rik	2.42273	4.14001	4.27649	0.000651243	0.024908	-0.33534	SPF_ND - GF_ND
Plcb2	2.42348	-0.126896	4.15938	0.00082575	0.0281986	-0.406361	SPF_ND - GF_ND
Igfbp5	2.42667	10.4276	4.95577	0.000168573	0.0140671	0.808653	SPF_ND - GF_ND
Sgms1	1.05912	6.127	4.92089	0.000180466	0.0144857	0.734553	SPF_ND - GF_ND
Slc48a1	1.00429	7.59861	4.91833	0.000181374	0.0145006	0.706254	SPF_ND - GF_ND
Tshr	1.76464	5.5327	4.91371	0.000183021	0.0145709	0.791751	SPF_ND - GF_ND
Arhgap30	2.44276	2.33609	4.5628	0.000366306	0.019776	0.341025	SPF_ND - GF_ND
C1qtnf7	2.4432	3.06971	4.0332	0.00106765	0.0325869	-0.715491	SPF_ND - GF_ND
Swap70	1.89941	4.35733	4.90308	0.00018687	0.0146269	0.838889	SPF_ND - GF_ND
Cyba	1.86792	4.73401	4.90249	0.000187085	0.0146269	0.80906	SPF_ND - GF_ND
Rhoj	1.56306	5.72	4.90596	0.000185818	0.0146269	0.733927	SPF_ND - GF_ND
Rgr	1.83434	11.2688	4.90354	0.000186701	0.0146269	0.715295	SPF_ND - GF_ND
Pkdcc	1.54898	5.30849	4.89875	0.000188464	0.0146884	0.74003	SPF_ND - GF_ND
Cldn19	2.44969	3.21221	3.80837	0.00169153	0.0408206	-1.17775	SPF_ND - GF_ND
Plvap	2.45337	6.1604	4.39688	0.000510816	0.0220557	-0.273795	SPF_ND - GF_ND
Slc39a12	2.45507	5.36285	3.86128	0.00151755	0.038975	-1.27193	SPF_ND - GF_ND
Cytl1	2.45598	2.39765	3.71614	0.00204434	0.0447588	-1.28898	SPF_ND - GF_ND
Cdh26	2.45719	0.609476	4.10121	0.000929459	0.0300727	-0.495168	SPF_ND - GF_ND
Stard13	1.83798	5.12081	4.8763	0.000196946	0.0150188	0.740407	SPF_ND - GF_ND
Itgb3	2.45845	1.9731	4.54606	0.000378756	0.0198879	0.317119	SPF_ND - GF_ND
Igfbp4	2.45901	8.0943	4.60519	0.000336618	0.0191347	0.0948051	SPF_ND - GF_ND
Olfml1	2.45906	4.49035	5.71625	3.95914e-05	0.00745313	2.38913	SPF_ND - GF_ND
Nkd2	2.4634	4.59491	4.94474	0.000172245	0.0142544	0.925667	SPF_ND - GF_ND
Paqr6	2.46517	3.25937	5.42668	6.81325e-05	0.00954009	1.90318	SPF_ND - GF_ND
Arl6ip1	1.26802	9.57285	4.84693	0.000208635	0.0155747	0.58044	SPF_ND - GF_ND
Fam107a	1.99264	6.00808	4.84102	0.000211075	0.0157042	0.605109	SPF_ND - GF_ND
Tgfbr2	2.47514	6.0006	5.18598	0.00010788	0.0117665	1.29184	SPF_ND - GF_ND
Il10ra	2.47698	2.08917	4.63676	0.000316123	0.0186514	0.483207	SPF_ND - GF_ND
Brca1	1.90728	4.34033	4.83676	0.000212851	0.0157234	0.723843	SPF_ND - GF_ND
Mmp19	2.47797	2.05924	3.89623	0.00141268	0.0380271	-0.908568	SPF_ND - GF_ND
Smad9	1.73293	3.49719	4.82844	0.00021636	0.0157966	0.762419	SPF_ND - GF_ND
Sh3bgrl	1.25732	6.83134	4.82763	0.000216706	0.0157966	0.533698	SPF_ND - GF_ND
Sdcbp	1.34179	8.0914	4.82764	0.000216701	0.0157966	0.530129	SPF_ND - GF_ND
Ifi211	2.4809	0.197073	3.76316	0.00185605	0.0425085	-1.11025	SPF_ND - GF_ND
Cck	2.48157	4.05001	4.18575	0.000782697	0.0272899	-0.500033	SPF_ND - GF_ND
Stac	2.48896	3.47793	3.84132	0.00158097	0.0396586	-1.13285	SPF_ND - GF_ND
Fbln5	2.4898	6.11894	6.11082	1.92435e-05	0.00662405	3.0015	SPF_ND - GF_ND
Fam243	2.49407	1.25213	4.90518	0.000186103	0.0146269	0.943287	SPF_ND - GF_ND
Gjb2	2.49542	5.40772	3.95272	0.00125843	0.0360566	-1.11122	SPF_ND - GF_ND
C2	1.71099	4.02912	4.80427	0.000226906	0.0162316	0.685847	SPF_ND - GF_ND
Thbs1	2.49792	7.80237	5.99745	2.36245e-05	0.0068495	2.75944	SPF_ND - GF_ND
Mertk	1.8589	5.14616	4.80609	0.000226097	0.0162316	0.60396	SPF_ND - GF_ND
Ets1	2.49854	4.69052	5.33621	8.09082e-05	0.010442	1.66887	SPF_ND - GF_ND
Cd93	2.49923	4.16291	3.64863	0.00234879	0.0478082	-1.57238	SPF_ND - GF_ND
Rab31	1.89296	4.75613	4.78762	0.000234477	0.0163483	0.580179	SPF_ND - GF_ND
Vcam1	2.50125	4.75281	5.74454	3.75693e-05	0.00745313	2.41117	SPF_ND - GF_ND
Nus1	0.769512	6.16952	4.79301	0.000232001	0.0163483	0.475273	SPF_ND - GF_ND
Npc2	1.49173	7.89588	4.79049	0.000233154	0.0163483	0.456654	SPF_ND - GF_ND
Mitf	2.50245	5.81571	8.1692	6.28509e-07	0.0037843	6.40033	SPF_ND - GF_ND
Ckm	2.50939	8.85554	3.61198	0.00253283	0.0495842	-1.90659	SPF_ND - GF_ND
Inmt	2.51138	4.27759	4.81163	0.00022364	0.0161125	0.698043	SPF_ND - GF_ND
Ppp6c	0.770514	6.16853	4.7818	0.000237185	0.0163723	0.452893	SPF_ND - GF_ND
Pitx2	2.51979	5.26536	4.7963	0.000230501	0.0163221	0.586179	SPF_ND - GF_ND
Abca9	2.52001	3.5502	3.75894	0.0018722	0.0427656	-1.28716	SPF_ND - GF_ND
Inpp5d	2.52184	2.58585	4.13023	0.000876158	0.0291472	-0.491903	SPF_ND - GF_ND
Endou	1.66655	2.898	4.7673	0.000244069	0.0166337	0.698811	SPF_ND - GF_ND
Adamts15	2.52206	2.78636	4.97513	0.000162323	0.0139729	1.09572	SPF_ND - GF_ND
Tal1	2.52267	1.10137	4.07877	0.000972911	0.0309931	-0.536479	SPF_ND - GF_ND
Erg	2.52431	3.90624	4.07195	0.000986523	0.031266	-0.721807	SPF_ND - GF_ND
Gpr183	2.52738	-0.228051	3.68743	0.00216862	0.0457812	-1.24694	SPF_ND - GF_ND
Cmtm3	1.95677	4.55288	4.75308	0.000251022	0.0168119	0.535421	SPF_ND - GF_ND
Tie1	2.52783	5.3278	4.47936	0.000432843	0.0207899	-0.0441337	SPF_ND - GF_ND
Azgp1	2.53008	0.935975	4.58176	0.000352707	0.0193705	0.372139	SPF_ND - GF_ND
F630028O10Rik	2.53032	-0.852068	3.6684	0.00225522	0.0469692	-1.28481	SPF_ND - GF_ND
Aldh2	1.48747	7.88889	4.74898	0.000253067	0.0168417	0.374579	SPF_ND - GF_ND
S1pr2	2.53134	2.89904	5.47516	6.21651e-05	0.00907648	1.99555	SPF_ND - GF_ND
Tmod1	2.53141	4.92785	3.91087	0.00137096	0.0377113	-1.11033	SPF_ND - GF_ND
Klhl6	2.5331	1.11134	3.88875	0.00143449	0.0380841	-0.887542	SPF_ND - GF_ND
Btg3	1.11502	2.75052	4.73485	0.000260234	0.0171078	0.629367	SPF_ND - GF_ND
Kcnk13	2.53676	1.47198	5.78551	3.48285e-05	0.00737769	2.46753	SPF_ND - GF_ND
Btk	2.53862	0.303584	3.90281	0.00139377	0.0378042	-0.858025	SPF_ND - GF_ND
Cd38	2.53891	3.27717	4.59158	0.000345871	0.0192199	0.352494	SPF_ND - GF_ND
Dpyd	1.6777	3.18381	4.7063	0.000275367	0.0176338	0.564646	SPF_ND - GF_ND
Nfam1	2.5423	1.68566	4.19022	0.000775623	0.0272899	-0.337544	SPF_ND - GF_ND
Ppp1r3b	2.55017	2.73534	5.52733	5.63458e-05	0.00905246	2.08866	SPF_ND - GF_ND
Rapgef3	1.79887	5.53205	4.70433	0.000276441	0.0176338	0.357264	SPF_ND - GF_ND
Neurl3	2.55436	1.58788	4.92703	0.000178313	0.0144422	1.00595	SPF_ND - GF_ND
St3gal6	2.55676	5.93581	7.03579	3.85628e-06	0.00531632	4.6168	SPF_ND - GF_ND
AI662270	2.55836	-0.112383	3.90216	0.00139564	0.0378042	-0.863663	SPF_ND - GF_ND
Mybpc1	2.56329	7.84845	3.61768	0.00250327	0.0494644	-1.89193	SPF_ND - GF_ND
Gm28229	-1.30004	1.18536	-4.69248	0.000283015	0.0178479	0.585817	SPF_ND - GF_ND
Maoa	0.839364	4.80442	4.69285	0.000282807	0.0178479	0.357126	SPF_ND - GF_ND
Steap4	2.56433	4.16311	3.89254	0.0014234	0.0380481	-1.1013	SPF_ND - GF_ND
D630003M21Rik	2.56461	2.27824	4.70382	0.000276722	0.0176338	0.601827	SPF_ND - GF_ND
Pth1r	1.76389	3.27277	4.68592	0.000286716	0.0178542	0.509135	SPF_ND - GF_ND
Vsir	2.5747	3.93267	4.41758	0.000489989	0.0215317	-0.0355459	SPF_ND - GF_ND
Nr2f1	1.35669	4.43106	4.68199	0.000288959	0.0179073	0.374632	SPF_ND - GF_ND
Axl	1.90624	6.34238	4.6819	0.000289014	0.0179073	0.269703	SPF_ND - GF_ND
Itgax	2.57956	1.4477	4.01564	0.0011066	0.0332841	-0.657449	SPF_ND - GF_ND
Slc35g1	1.9475	4.31156	4.67882	0.000290782	0.0179272	0.418098	SPF_ND - GF_ND
Mmrn2	2.5835	4.23791	3.76528	0.00184799	0.0425085	-1.35726	SPF_ND - GF_ND
Car12	1.85602	6.92927	4.67452	0.000293273	0.0179669	0.245984	SPF_ND - GF_ND
Sla	2.58375	1.53148	4.80057	0.000228568	0.0162316	0.775601	SPF_ND - GF_ND
Nr4a3	2.58443	3.25584	3.86242	0.00151401	0.038975	-1.04491	SPF_ND - GF_ND
Gimap1	2.59057	1.21554	4.89375	0.000190318	0.0147401	0.930975	SPF_ND - GF_ND
Ifnar2	1.52572	4.08415	4.66944	0.000296248	0.0180793	0.401267	SPF_ND - GF_ND
Vwa1	1.61517	3.96262	4.66219	0.000300543	0.0180793	0.390415	SPF_ND - GF_ND
Sytl2	2.59197	5.47088	6.62692	7.7354e-06	0.00574275	3.94681	SPF_ND - GF_ND
Tyrobp	2.59874	4.19093	5.5242	5.66785e-05	0.00905246	2.04732	SPF_ND - GF_ND
Plscr4	1.73785	4.78784	4.65611	0.000304193	0.0182104	0.326042	SPF_ND - GF_ND
n-R5s183	2.60183	-4.11062	3.61652	0.00250924	0.0494644	-1.51127	SPF_ND - GF_ND
Tc2n	2.60604	4.3079	4.63286	0.000318582	0.0186761	0.385099	SPF_ND - GF_ND
Itm2a	2.61028	5.40471	6.19978	1.64031e-05	0.00647244	3.20125	SPF_ND - GF_ND
Tspan6	1.68089	5.12248	4.64373	0.000311769	0.0184853	0.255042	SPF_ND - GF_ND
Col11a1	2.61642	4.51469	5.06429	0.000136477	0.0129101	1.16447	SPF_ND - GF_ND
Fgf7	2.62019	2.82259	4.26154	0.000671237	0.0253597	-0.243286	SPF_ND - GF_ND
Milr1	1.62839	2.38509	4.63564	0.000316827	0.0186514	0.465637	SPF_ND - GF_ND
Foxd1	2.62255	1.07573	4.78153	0.000237312	0.0163723	0.726387	SPF_ND - GF_ND
Havcr2	2.62309	0.72908	4.32002	0.000596405	0.0235371	-0.0990183	SPF_ND - GF_ND
Cd86	2.62457	1.16892	5.11081	0.000124717	0.012565	1.3042	SPF_ND - GF_ND
Plxnd1	2.62465	4.94687	4.68008	0.000290055	0.017927	0.391283	SPF_ND - GF_ND
Plin2	1.61096	5.67928	4.62393	0.00032429	0.0188225	0.190384	SPF_ND - GF_ND
Minar1	2.62944	0.7567	4.57916	0.000354546	0.0193705	0.351559	SPF_ND - GF_ND
Itpripl2	2.62951	5.21931	5.50894	5.83297e-05	0.00905246	1.95615	SPF_ND - GF_ND
Vwf	2.63095	5.25093	4.44045	0.000467982	0.0213517	-0.104587	SPF_ND - GF_ND
Tcn2	1.19532	6.42361	4.60887	0.000334161	0.0191267	0.108082	SPF_ND - GF_ND
Rab38	2.63424	4.84229	5.02004	0.000148725	0.013419	1.05489	SPF_ND - GF_ND
Psap	1.12194	10.7769	4.60594	0.000336114	0.0191347	0.124845	SPF_ND - GF_ND
Ada	2.64549	-0.399724	3.89001	0.00143079	0.0380481	-0.890255	SPF_ND - GF_ND
Bcap29	0.988136	5.51544	4.60399	0.000337421	0.0191365	0.13469	SPF_ND - GF_ND
Cd53	2.65269	3.09077	5.31249	8.46515e-05	0.010442	1.70299	SPF_ND - GF_ND
Fbn2	2.65849	3.02184	5.22366	0.000100342	0.0114602	1.54198	SPF_ND - GF_ND
Cyp1b1	2.65947	4.98972	4.9625	0.000166372	0.0139738	0.941505	SPF_ND - GF_ND
Crispld1	2.66006	2.73183	4.39739	0.000510296	0.0220557	0.0152856	SPF_ND - GF_ND
Tm7sf3	0.992673	6.24394	4.59859	0.000341073	0.019146	0.0923666	SPF_ND - GF_ND
Slc25a34	2.66458	3.37017	4.53774	0.000385107	0.0199983	0.253383	SPF_ND - GF_ND
Slc15a3	2.66571	1.43163	4.76498	0.000245192	0.0166337	0.710947	SPF_ND - GF_ND
Gpr146	1.47538	5.97271	4.59232	0.000345364	0.0192199	0.103648	SPF_ND - GF_ND
Icam2	2.66808	2.75093	5.07518	0.000133625	0.012794	1.27437	SPF_ND - GF_ND
Hhex	2.67158	0.608246	4.47334	0.000438099	0.0209024	0.170479	SPF_ND - GF_ND
Hpse	2.67371	5.30677	5.79516	3.42142e-05	0.00735596	2.48152	SPF_ND - GF_ND
Clec5a	2.6745	0.189545	4.1204	0.00089385	0.029459	-0.471308	SPF_ND - GF_ND
Msr1	2.68061	1.11774	3.69933	0.00211621	0.0452625	-1.2359	SPF_ND - GF_ND
Prdm16	1.48236	4.85516	4.57815	0.000355261	0.0193705	0.168166	SPF_ND - GF_ND
Dock2	2.68651	1.63509	4.11959	0.00089532	0.029459	-0.465573	SPF_ND - GF_ND
Eda2r	2.68808	1.73232	3.76434	0.00185155	0.0425085	-1.12919	SPF_ND - GF_ND
Rspo2	2.70093	2.09663	4.43353	0.000474531	0.0214179	0.105262	SPF_ND - GF_ND
C3ar1	2.70255	2.36796	4.10501	0.000922297	0.0299191	-0.518846	SPF_ND - GF_ND
Cd300c2	2.70305	1.92292	5.02328	0.000147792	0.013419	1.18369	SPF_ND - GF_ND
Atp8b1	2.70514	3.53408	3.75173	0.00190015	0.0429682	-1.29016	SPF_ND - GF_ND
Xirp2	2.70534	6.91782	4.17629	0.000797874	0.0275927	-0.725059	SPF_ND - GF_ND
Zfp366	2.70553	2.58286	4.39733	0.000510352	0.0220557	0.0220034	SPF_ND - GF_ND
S100b	2.7088	7.17295	5.79872	3.39899e-05	0.00735596	2.40346	SPF_ND - GF_ND
Ntrk2	1.45334	6.82122	4.55627	0.000371116	0.019844	0.000337537	SPF_ND - GF_ND
Pld5	2.71025	4.7651	4.21395	0.000739164	0.0265464	-0.49929	SPF_ND - GF_ND
Entpd1	2.71052	4.5749	3.92485	0.00133229	0.0371903	-1.0724	SPF_ND - GF_ND
Tmem204	2.71318	4.53867	5.03775	0.000143692	0.0132389	1.11242	SPF_ND - GF_ND
Exoc3l2	2.71741	3.86622	4.48307	0.000429636	0.0207235	0.0940048	SPF_ND - GF_ND
Pla2g2e	2.72046	0.653549	4.92108	0.0001804	0.0144857	0.942588	SPF_ND - GF_ND
Tbxas1	2.72298	0.991282	4.2561	0.000678667	0.025485	-0.215012	SPF_ND - GF_ND
Rapgef4	1.47021	6.28559	4.54797	0.000377314	0.0198879	-0.000884287	SPF_ND - GF_ND
Mpzl1	1.40966	5.21743	4.54259	0.000381394	0.0199841	0.040716	SPF_ND - GF_ND
Ngf	1.82671	1.56172	4.54033	0.000383123	0.0199902	0.306395	SPF_ND - GF_ND
Cfh	2.72344	7.9205	6.36207	1.22918e-05	0.00647244	3.4168	SPF_ND - GF_ND
Gm40932	1.65975	2.56116	4.53491	0.000387297	0.0199983	0.27439	SPF_ND - GF_ND
Angptl2	2.72375	5.92196	6.26887	1.45005e-05	0.00647244	3.30292	SPF_ND - GF_ND
Arhgap19	1.18074	3.93977	4.53488	0.000387313	0.0199983	0.149693	SPF_ND - GF_ND
Plagl1	1.44271	4.55633	4.53561	0.000386756	0.0199983	0.0893132	SPF_ND - GF_ND
Lrat	2.73147	8.5497	6.70281	6.78619e-06	0.0056063	4.00992	SPF_ND - GF_ND
Rgs5	2.73156	8.35466	5.29032	8.8313e-05	0.0105737	1.43653	SPF_ND - GF_ND
Mrc2	1.85484	5.13915	4.52887	0.000392001	0.0201146	0.0426787	SPF_ND - GF_ND
Cped1	2.73483	5.65553	4.9609	0.000166891	0.0139738	0.88352	SPF_ND - GF_ND
Slamf8	2.7368	-1.14554	4.93116	0.000176878	0.0143729	0.819166	SPF_ND - GF_ND
Ptprc	2.73745	2.81966	4.56169	0.000367119	0.019776	0.327253	SPF_ND - GF_ND
Wee1	1.4601	4.0739	4.52214	0.000397307	0.0201947	0.105317	SPF_ND - GF_ND
Ccn2	2.73864	7.92106	4.43477	0.000473352	0.0214179	-0.243619	SPF_ND - GF_ND
Hexa	1.20864	6.90617	4.52199	0.000397433	0.0201947	-0.0733826	SPF_ND - GF_ND
Gatm	2.74298	2.85038	3.90597	0.00138477	0.0378042	-0.958306	SPF_ND - GF_ND
Plscr2	2.74721	3.2689	4.43973	0.000468663	0.0213517	0.0709941	SPF_ND - GF_ND
Trf	1.67041	11.2346	4.51931	0.000399568	0.0202038	-0.043451	SPF_ND - GF_ND
Rasgrp3	2.74727	5.93365	6.2017	1.63468e-05	0.00647244	3.19394	SPF_ND - GF_ND
Met	1.87312	7.28271	4.51451	0.000403418	0.0202805	-0.0828844	SPF_ND - GF_ND
Slc16a9	2.75742	5.44431	4.88721	0.000192774	0.0148838	0.782353	SPF_ND - GF_ND
Cdh11	1.96783	5.97832	4.51139	0.000405945	0.0203356	-0.0460216	SPF_ND - GF_ND
Nid2	2.75844	4.98353	4.78475	0.00023581	0.0163706	0.611918	SPF_ND - GF_ND
Fcgr3	2.76228	3.75084	4.68784	0.000285626	0.0178542	0.509031	SPF_ND - GF_ND
Adora2b	1.50185	4.48358	4.50441	0.000411659	0.0204051	0.0557412	SPF_ND - GF_ND
Fcrls	2.76397	3.1018	4.78686	0.000234829	0.0163483	0.735554	SPF_ND - GF_ND
Clec4a1	2.76477	0.623499	4.00352	0.00113433	0.0337492	-0.674632	SPF_ND - GF_ND
Mylk4	2.76653	6.4695	3.79184	0.0017499	0.0414984	-1.46894	SPF_ND - GF_ND
Rbms3	1.45164	4.60462	4.49769	0.000417234	0.0205991	0.0159006	SPF_ND - GF_ND
Mogat1	1.45459	4.46755	4.49488	0.000419587	0.0206741	0.0504832	SPF_ND - GF_ND
Sult1c1	2.77018	5.58197	4.66302	0.00030005	0.0180793	0.331713	SPF_ND - GF_ND
Lamc3	2.77153	3.18137	4.04175	0.00104919	0.032262	-0.717956	SPF_ND - GF_ND
Pik3r6	2.77197	1.2361	4.81808	0.00022082	0.0159557	0.797186	SPF_ND - GF_ND
Scube1	2.77279	3.91766	3.79531	0.00173748	0.0414017	-1.26104	SPF_ND - GF_ND
Snx7	1.65164	3.2489	4.49028	0.000423478	0.0207235	0.127815	SPF_ND - GF_ND
Lilra5	2.78486	0.97271	4.48998	0.000423726	0.0207235	0.202509	SPF_ND - GF_ND
Bcl6b	2.78589	1.7788	4.74328	0.000255934	0.0169148	0.678505	SPF_ND - GF_ND
Plekhf1	1.66737	3.98204	4.48587	0.000427234	0.0207235	0.0604233	SPF_ND - GF_ND
Pmel	2.78874	9.14163	7.24732	2.71401e-06	0.0051399	4.92823	SPF_ND - GF_ND
Tpst1	0.933921	4.92672	4.48917	0.00042442	0.0207235	-0.0545312	SPF_ND - GF_ND
Ms4a6d	2.78927	2.29527	5.07273	0.000134262	0.0127983	1.27611	SPF_ND - GF_ND
Cd300a	2.79001	2.41648	5.06115	0.000137311	0.0129396	1.25531	SPF_ND - GF_ND
B3glct	1.4831	5.3055	4.47968	0.000432567	0.0207899	-0.0787012	SPF_ND - GF_ND
Dusp6	1.35121	6.40618	4.47749	0.000434469	0.0208276	-0.147185	SPF_ND - GF_ND
Spp1	2.7905	6.75501	6.56981	8.5408e-06	0.00574275	3.79766	SPF_ND - GF_ND
Sgk1	1.2878	9.10942	4.47281	0.00043856	0.0209024	-0.166421	SPF_ND - GF_ND
Sash3	2.79087	0.801717	4.5607	0.000367847	0.019776	0.322413	SPF_ND - GF_ND
Ednra	2.79432	3.5147	5.1462	0.000116476	0.0121803	1.38456	SPF_ND - GF_ND
BC035044	2.79462	-1.82502	3.72584	0.00200398	0.0442532	-1.22629	SPF_ND - GF_ND
Was	2.79487	0.278527	3.85338	0.00154234	0.0392862	-0.946954	SPF_ND - GF_ND
Trem2	2.80293	3.23667	4.66696	0.000297709	0.0180793	0.50476	SPF_ND - GF_ND
Mb	2.80639	8.72856	3.8995	0.00140324	0.0379671	-1.32261	SPF_ND - GF_ND
Cd4	2.81388	1.62844	4.4562	0.000453421	0.020946	0.154333	SPF_ND - GF_ND
Mgp	2.8202	7.41436	4.47	0.000441041	0.0209175	-0.166234	SPF_ND - GF_ND
Mcam	2.8213	4.57758	5.14371	0.000117037	0.0121876	1.30912	SPF_ND - GF_ND
Siglec1	2.82342	0.621174	3.69781	0.00212285	0.0453081	-1.22794	SPF_ND - GF_ND
Vav1	2.82458	1.27705	4.56622	0.000363818	0.0197738	0.34811	SPF_ND - GF_ND
Prpmp5	2.82493	0.21304	3.77379	0.00181595	0.042299	-1.09023	SPF_ND - GF_ND
Gpr143	2.82931	4.1123	7.95658	8.72321e-07	0.0037843	6.0413	SPF_ND - GF_ND
Cnn2	1.76375	5.91098	4.45605	0.00045356	0.020946	-0.165062	SPF_ND - GF_ND
Themis2	2.82998	0.865152	5.30544	8.57989e-05	0.010442	1.60326	SPF_ND - GF_ND
Mdk	1.47723	6.36639	4.4543	0.000455152	0.020946	-0.19517	SPF_ND - GF_ND
Rpe65	1.73727	9.70853	4.45458	0.000454894	0.020946	-0.198373	SPF_ND - GF_ND
Aldh1a2	2.83209	3.9689	5.37673	7.49041e-05	0.0100893	1.7899	SPF_ND - GF_ND
Pcdh12	2.83229	0.591473	4.32221	0.000593773	0.023511	-0.104181	SPF_ND - GF_ND
Lrrc25	2.83559	0.26541	4.88517	0.000193547	0.0148971	0.855949	SPF_ND - GF_ND
Myo1f	2.83744	2.20418	4.96341	0.000166077	0.0139738	1.07715	SPF_ND - GF_ND
Arl11	2.84093	1.33456	3.88375	0.00144926	0.0382518	-0.898738	SPF_ND - GF_ND
Lum	2.84575	7.16269	5.18788	0.000107486	0.0117665	1.24956	SPF_ND - GF_ND
Naalad2	2.84635	3.32858	5.40746	7.06594e-05	0.00978337	1.87229	SPF_ND - GF_ND
Mocos	1.70884	2.98159	4.4341	0.000473987	0.0214179	0.0559911	SPF_ND - GF_ND
Trim63	2.85344	3.97397	3.86214	0.00151489	0.038975	-1.09631	SPF_ND - GF_ND
Omd	2.85488	3.54031	3.93044	0.00131712	0.0368505	-0.951898	SPF_ND - GF_ND
Cox6b2	1.084	4.24138	4.4312	0.000476761	0.0214179	-0.0920026	SPF_ND - GF_ND
Porcn	-0.98903	4.55838	-4.43155	0.000476424	0.0214179	-0.165051	SPF_ND - GF_ND
Lipa	1.97706	6.08786	4.43442	0.000473688	0.0214179	-0.206518	SPF_ND - GF_ND
Drg2	-0.645908	5.31699	-4.42733	0.000480485	0.0214179	-0.229695	SPF_ND - GF_ND
Srgn	2.86202	4.3683	5.15659	0.000114165	0.0120884	1.35577	SPF_ND - GF_ND
Gcnt2	1.94003	3.72643	4.42424	0.000483476	0.021474	-0.012167	SPF_ND - GF_ND
Slc19a1	1.1483	5.12184	4.42255	0.000485119	0.0215084	-0.179992	SPF_ND - GF_ND
Lrp2	1.34353	5.16917	4.42031	0.000487304	0.0215282	-0.169441	SPF_ND - GF_ND
Prxl2a	1.15098	7.86635	4.421	0.000486633	0.0215282	-0.280195	SPF_ND - GF_ND
Fam181b	1.81107	0.994115	4.41804	0.000489537	0.0215317	0.0844408	SPF_ND - GF_ND
Pgf	2.86592	4.44424	4.18875	0.000777939	0.0272899	-0.535898	SPF_ND - GF_ND
Zcchc7	-1.15845	5.58162	-4.41823	0.000489352	0.0215317	-0.257738	SPF_ND - GF_ND
Cxcl12	2.86866	6.65273	6.66042	7.30037e-06	0.00574275	3.95966	SPF_ND - GF_ND
Itgbl1	2.87134	5.87426	4.24139	0.000699192	0.0258638	-0.553451	SPF_ND - GF_ND
Col8a1	2.87722	7.82811	5.72827	3.87187e-05	0.00745313	2.26899	SPF_ND - GF_ND
Fyb	2.87831	1.29054	4.21492	0.000737723	0.0265464	-0.287617	SPF_ND - GF_ND
Gpam	1.22076	7.42577	4.40627	0.000501262	0.0218335	-0.30758	SPF_ND - GF_ND
Lmo2	1.45984	4.41726	4.40292	0.000504643	0.0219422	-0.152495	SPF_ND - GF_ND
Ptprb	2.8827	5.91403	4.88195	0.000194772	0.014945	0.728239	SPF_ND - GF_ND
Mlana	2.88458	7.27212	8.00683	8.06883e-07	0.0037843	6.13986	SPF_ND - GF_ND
4932438H23Rik	2.88564	1.83688	5.59245	4.98655e-05	0.00846484	2.14279	SPF_ND - GF_ND
Lefty1	2.89526	1.34482	3.78421	0.00177751	0.0419161	-1.08827	SPF_ND - GF_ND
Aspa	2.90004	2.98286	5.89658	2.83962e-05	0.00728012	2.73112	SPF_ND - GF_ND
F2rl2	2.90658	-4.15739	3.61326	0.00252612	0.0495312	-1.50287	SPF_ND - GF_ND
Slc26a7	2.91035	6.51438	6.42563	1.0989e-05	0.00634634	3.56412	SPF_ND - GF_ND
Hhip	2.91826	2.37093	4.70864	0.000274092	0.0176338	0.614806	SPF_ND - GF_ND
Fcgrt	1.87361	5.7013	4.39176	0.000516106	0.0221074	-0.280498	SPF_ND - GF_ND
Ptgs1	1.75496	3.8305	4.39029	0.000517639	0.0221192	-0.105701	SPF_ND - GF_ND
She	2.92713	2.86919	4.529	0.000391897	0.0201146	0.262317	SPF_ND - GF_ND
Gbp5	1.95872	2.26234	4.38281	0.000525493	0.0221438	0.00754854	SPF_ND - GF_ND
Glis3	1.94297	2.95672	4.38209	0.000526254	0.0221438	-0.0317367	SPF_ND - GF_ND
Eva1b	1.9273	2.79724	4.38292	0.000525376	0.0221438	-0.0436314	SPF_ND - GF_ND
Ccdc3	2.93168	4.87024	4.46776	0.000443027	0.020946	0.00492507	SPF_ND - GF_ND
Cyp2j9	1.40872	2.90766	4.38229	0.000526042	0.0221438	-0.0544267	SPF_ND - GF_ND
Dsel	1.49489	3.99304	4.38569	0.000522451	0.0221438	-0.139216	SPF_ND - GF_ND
C4b	1.97795	6.26303	4.38595	0.000522174	0.0221438	-0.317439	SPF_ND - GF_ND
Polr2m	0.746236	7.78906	4.38697	0.000521106	0.0221438	-0.349334	SPF_ND - GF_ND
Ecscr	2.93337	2.30846	5.40409	7.11126e-05	0.00979142	1.86298	SPF_ND - GF_ND
Ptgs2	2.93508	1.84791	5.91976	2.72174e-05	0.00714884	2.72267	SPF_ND - GF_ND
Mpz	2.93667	2.9209	3.81434	0.00167092	0.0407294	-1.12733	SPF_ND - GF_ND
Thbd	2.93684	5.44894	6.74249	6.33919e-06	0.00548314	4.14078	SPF_ND - GF_ND
Ptprq	2.94686	0.00106229	3.8016	0.00171518	0.0411511	-1.04754	SPF_ND - GF_ND
Atp2a1	2.94882	9.92624	3.96013	0.0012395	0.0357615	-1.19024	SPF_ND - GF_ND
Nrk	2.95325	0.983883	4.06702	0.000996485	0.031461	-0.557325	SPF_ND - GF_ND
Lcp1	2.96181	4.17141	4.75977	0.000247727	0.0166839	0.629715	SPF_ND - GF_ND
Spry4	1.45098	4.0723	4.35557	0.000555126	0.0229304	-0.202554	SPF_ND - GF_ND
Wdr72	2.97172	1.31945	5.75443	3.6888e-05	0.00745313	2.34771	SPF_ND - GF_ND
2700033N17Rik	-1.50382	1.94538	-4.3481	0.00056356	0.0230035	-0.081744	SPF_ND - GF_ND
Lrmda	2.97555	1.43605	5.73473	3.82578e-05	0.00745313	2.3716	SPF_ND - GF_ND
Ano1	2.97659	3.82376	5.02015	0.000148693	0.013419	1.14563	SPF_ND - GF_ND
Ppp1r3a	2.98598	4.70808	3.65579	0.00231449	0.0476035	-1.55444	SPF_ND - GF_ND
Rilpl2	0.988988	4.13535	4.35208	0.00055905	0.0230035	-0.238016	SPF_ND - GF_ND
Orai3	0.836255	4.76337	4.34816	0.000563486	0.0230035	-0.325842	SPF_ND - GF_ND
Sema3b	1.79557	6.31492	4.35123	0.000560005	0.0230035	-0.387226	SPF_ND - GF_ND
Egln2	0.791854	6.04401	4.35121	0.000560036	0.0230035	-0.400885	SPF_ND - GF_ND
Tnfrsf11b	2.98812	2.98585	4.76314	0.000246083	0.0166337	0.70248	SPF_ND - GF_ND
Col18a1	1.8213	7.07978	4.34295	0.000569433	0.0230602	-0.426843	SPF_ND - GF_ND
Map7	-1.61689	6.59037	-4.34373	0.000568541	0.0230602	-0.431817	SPF_ND - GF_ND
Kcna7	2.99171	2.68118	3.60345	0.00257766	0.0498709	-1.47501	SPF_ND - GF_ND
Cd22	3.00349	0.165875	4.45388	0.000455532	0.020946	0.105458	SPF_ND - GF_ND
Txlnb	3.00966	5.62991	4.07963	0.000971216	0.0309789	-0.799117	SPF_ND - GF_ND
Tspan8	3.01078	2.94154	3.61659	0.00250889	0.0494644	-1.47238	SPF_ND - GF_ND
Slc4a2	1.0646	6.909	4.33748	0.000575755	0.0231888	-0.441866	SPF_ND - GF_ND
Itgb2	3.02214	2.60982	4.55383	0.000372928	0.0198767	0.320981	SPF_ND - GF_ND
Tbx4	3.02301	-0.0778264	4.76976	0.00024289	0.0166337	0.62807	SPF_ND - GF_ND
Ermap	1.79108	4.69099	4.33208	0.000582059	0.0232828	-0.27919	SPF_ND - GF_ND
Pdgfrl	3.02453	3.39912	4.68823	0.00028541	0.0178542	0.531401	SPF_ND - GF_ND
Acot1	1.50318	3.13137	4.3265	0.000588652	0.0234176	-0.151236	SPF_ND - GF_ND
Cldn2	3.03039	4.73194	4.48866	0.00042485	0.0207235	0.0666313	SPF_ND - GF_ND
Pnp2	3.03527	-1.94292	3.98429	0.00117978	0.0347265	-0.789865	SPF_ND - GF_ND
Colec12	3.04148	5.84107	6.56673	8.58676e-06	0.00574275	3.83098	SPF_ND - GF_ND
Tmco1	0.990322	6.26784	4.32136	0.000594794	0.023511	-0.46686	SPF_ND - GF_ND
Ccn3	3.04613	3.77531	4.74367	0.000255734	0.0169148	0.610233	SPF_ND - GF_ND
Ptgir	3.04692	1.1946	4.04969	0.00103234	0.0321831	-0.590361	SPF_ND - GF_ND
Fgl2	3.05628	4.45167	4.85145	0.000206791	0.0154976	0.790383	SPF_ND - GF_ND
Klf15	1.38536	4.81829	4.30875	0.000610136	0.0238888	-0.386749	SPF_ND - GF_ND
Renbp	1.54471	5.17813	4.30916	0.00060963	0.0238888	-0.406371	SPF_ND - GF_ND
Ttl	1.07746	5.03027	4.30877	0.00061011	0.0238888	-0.408603	SPF_ND - GF_ND
2021-09-09	1.57752	5.36485	4.30399	0.00061603	0.0240815	-0.4306	SPF_ND - GF_ND
Tubg1	-0.75685	4.91972	-4.3021	0.000618388	0.0241356	-0.459465	SPF_ND - GF_ND
Mettl24	3.05719	-0.735448	4.07443	0.000981554	0.0311483	-0.593232	SPF_ND - GF_ND
Dusp18	1.74304	3.40784	4.2941	0.000628465	0.0244373	-0.237592	SPF_ND - GF_ND
Srms	3.05922	0.163096	4.63259	0.000318753	0.0186761	0.418573	SPF_ND - GF_ND
Esm1	3.06029	3.80268	5.05698	0.000138425	0.0129408	1.21809	SPF_ND - GF_ND
Gm13110	1.73379	1.14581	4.28604	0.000638784	0.0245943	-0.159173	SPF_ND - GF_ND
Gm43305	-1.38164	2.39215	-4.28606	0.000638754	0.0245943	-0.224819	SPF_ND - GF_ND
Ephb4	1.83609	5.18097	4.28691	0.000637667	0.0245943	-0.455025	SPF_ND - GF_ND
Capza2	0.751855	7.65009	4.28582	0.000639071	0.0245943	-0.553082	SPF_ND - GF_ND
Man2a1	1.66066	4.90707	4.28213	0.00064386	0.0247402	-0.41653	SPF_ND - GF_ND
Slc13a3	1.68322	4.53645	4.28118	0.000645096	0.0247493	-0.374709	SPF_ND - GF_ND
Tnfrsf1b	3.06398	3.37308	6.40779	1.13395e-05	0.00634634	3.59984	SPF_ND - GF_ND
Nfatc4	1.61166	4.06486	4.27656	0.000651151	0.024908	-0.378651	SPF_ND - GF_ND
Art3	3.07424	5.20305	4.56362	0.000365706	0.019776	0.179877	SPF_ND - GF_ND
Slc9a3r2	1.7148	5.6427	4.27378	0.000654815	0.0249676	-0.52424	SPF_ND - GF_ND
Esyt1	1.18424	5.15645	4.26865	0.000661649	0.0251894	-0.506023	SPF_ND - GF_ND
Abcg2	1.36506	4.86736	4.26736	0.000663378	0.0252165	-0.472681	SPF_ND - GF_ND
Mybpc2	3.07582	6.50434	4.25808	0.000675955	0.0254484	-0.516675	SPF_ND - GF_ND
H2-Ob	3.08899	-0.26546	4.38308	0.000525202	0.0221438	-0.0446134	SPF_ND - GF_ND
Lhpp	-0.727823	3.74427	-4.26346	0.000668643	0.0253002	-0.425564	SPF_ND - GF_ND
Ms4a6c	3.08941	0.995738	4.48942	0.000424202	0.0207235	0.20375	SPF_ND - GF_ND
Gli1	3.08943	3.11094	6.07927	2.03704e-05	0.00673147	3.04162	SPF_ND - GF_ND
Ifi30	1.32006	4.13086	4.25756	0.000676667	0.0254484	-0.430848	SPF_ND - GF_ND
Timp3	3.09205	9.1653	3.65974	0.00229571	0.0474375	-1.805	SPF_ND - GF_ND
Hspb9	3.09942	-3.25772	3.76634	0.00184398	0.0425085	-1.24403	SPF_ND - GF_ND
C130074G19Rik	1.8202	4.30574	4.25298	0.000682967	0.0255304	-0.425847	SPF_ND - GF_ND
Dmap1	-0.85138	4.19664	-4.25311	0.000682793	0.0255304	-0.485388	SPF_ND - GF_ND
Nes	1.9628	4.89449	4.25421	0.000681269	0.0255304	-0.503279	SPF_ND - GF_ND
Rspo3	3.10007	1.05776	4.58641	0.000349458	0.0193622	0.377827	SPF_ND - GF_ND
Myl9	1.71561	6.0259	4.24912	0.000688332	0.0256536	-0.591596	SPF_ND - GF_ND
Mlph	3.10554	6.17665	6.18306	1.69017e-05	0.00647244	3.15192	SPF_ND - GF_ND
Sema6d	1.89139	4.51767	4.24368	0.000695949	0.0258597	-0.455797	SPF_ND - GF_ND
Cpxm2	1.58458	7.26698	4.2429	0.000697054	0.025862	-0.632462	SPF_ND - GF_ND
Edn3	3.11767	6.77567	6.55283	8.79691e-06	0.00574275	3.77198	SPF_ND - GF_ND
Myadm	1.75082	5.51095	4.24148	0.000699059	0.0258638	-0.568943	SPF_ND - GF_ND
Stc1	1.79743	3.21709	4.23762	0.000704554	0.0259988	-0.349125	SPF_ND - GF_ND
Csf2rb	3.12718	1.28413	5.19841	0.000105331	0.0117344	1.45343	SPF_ND - GF_ND
Npr1	1.58072	4.94019	4.23645	0.000706216	0.0260072	-0.51671	SPF_ND - GF_ND
A530065N20Rik	3.12774	-3.34685	3.65968	0.00229602	0.0474375	-1.40791	SPF_ND - GF_ND
Tyr	3.13078	7.17762	7.00654	4.05017e-06	0.00531632	4.54305	SPF_ND - GF_ND
Ugcg	1.14338	6.36084	4.22787	0.000718606	0.026346	-0.652952	SPF_ND - GF_ND
Fzd7	1.74925	5.86428	4.22669	0.000720324	0.02637	-0.622387	SPF_ND - GF_ND
Cbfb	1.08542	5.66658	4.22542	0.000722178	0.0263989	-0.630369	SPF_ND - GF_ND
Dhrs1	1.80935	6.73196	4.22439	0.000723687	0.0264151	-0.660238	SPF_ND - GF_ND
Slc7a10	1.82624	4.47995	4.22272	0.000726142	0.0264657	-0.46907	SPF_ND - GF_ND
Gpnmb	3.13143	8.57513	5.13903	0.000118099	0.0121925	1.14778	SPF_ND - GF_ND
Ms4a6b	3.13256	2.34469	5.67852	4.24661e-05	0.00762667	2.33357	SPF_ND - GF_ND
Dct	3.1355	10.4444	6.38431	1.18184e-05	0.00636754	3.46822	SPF_ND - GF_ND
Abcc3	3.13716	0.667153	5.58829	5.02556e-05	0.00847303	2.04112	SPF_ND - GF_ND
Wfdc17	3.14387	2.47851	6.78262	5.91826e-06	0.00548314	4.13662	SPF_ND - GF_ND
Aox3	3.14418	3.73082	4.37299	0.00053598	0.0224009	-0.0771004	SPF_ND - GF_ND
Ctss	3.14556	6.25071	7.91642	9.28625e-07	0.0037843	6.01565	SPF_ND - GF_ND
Snai1	3.15497	1.62991	5.15452	0.000114621	0.0120884	1.40989	SPF_ND - GF_ND
Gjb6	3.1602	3.92084	6.74653	6.29544e-06	0.00548314	4.16964	SPF_ND - GF_ND
Tns1	1.83129	7.44206	4.21471	0.000738027	0.0265464	-0.68951	SPF_ND - GF_ND
Syt17	1.5445	2.32514	4.21112	0.000743432	0.0265876	-0.325215	SPF_ND - GF_ND
Ifi213	3.16434	-0.42967	3.76534	0.00184777	0.0425085	-1.12617	SPF_ND - GF_ND
Prss35	3.16907	0.46076	4.48433	0.000428556	0.0207235	0.177856	SPF_ND - GF_ND
Mir211	3.19286	-4.1345	3.84057	0.00158339	0.0396792	-1.16053	SPF_ND - GF_ND
Mmut	1.17399	6.00698	4.2074	0.00074905	0.0266731	-0.674794	SPF_ND - GF_ND
Eya1	1.9869	4.28252	4.20329	0.000755323	0.0268194	-0.507243	SPF_ND - GF_ND
Il13ra2	1.77199	-0.328007	4.19971	0.00076083	0.0269763	-0.338457	SPF_ND - GF_ND
Slco1a5	1.78566	2.0144	4.19896	0.000761995	0.026979	-0.340773	SPF_ND - GF_ND
Zbtb46	1.73306	3.2667	4.19792	0.0007636	0.0269972	-0.439189	SPF_ND - GF_ND
Fam20a	1.80134	2.77742	4.19427	0.000769271	0.0271203	-0.40557	SPF_ND - GF_ND
Col9a3	1.47843	7.36385	4.19487	0.000768331	0.0271203	-0.7308	SPF_ND - GF_ND
Scrg1	3.20266	2.16722	5.56565	5.24332e-05	0.00870471	2.12943	SPF_ND - GF_ND
Gm128	1.82479	1.19574	4.18424	0.000785091	0.0272899	-0.343272	SPF_ND - GF_ND
Adamtsl3	3.2116	3.31548	4.20881	0.000746912	0.0266731	-0.373855	SPF_ND - GF_ND
Csf2rb2	3.21462	0.567318	4.66582	0.000298382	0.0180793	0.492102	SPF_ND - GF_ND
Rgs18	3.21515	-1.12076	3.7706	0.00182789	0.042299	-1.1386	SPF_ND - GF_ND
Sspnos	3.21605	-4.98242	3.73562	0.00196409	0.0437359	-1.32012	SPF_ND - GF_ND
Ntn1	3.2224	5.13645	5.059	0.000137883	0.0129408	1.13922	SPF_ND - GF_ND
Emcn	3.22823	5.58341	5.25494	9.45004e-05	0.0109311	1.47961	SPF_ND - GF_ND
Gnb4	1.57627	4.08133	4.18567	0.000782816	0.0272899	-0.548743	SPF_ND - GF_ND
E2f6	1.16326	5.50201	4.18847	0.000778384	0.0272899	-0.684144	SPF_ND - GF_ND
Rnf130	0.837642	6.23082	4.18351	0.000786255	0.0272921	-0.743596	SPF_ND - GF_ND
Ch25h	3.23265	1.14811	5.69481	4.11991e-05	0.00745313	2.26511	SPF_ND - GF_ND
Klra9	3.2337	-4.079	3.87319	0.00148095	0.0384334	-1.10943	SPF_ND - GF_ND
Slc45a2	3.23809	5.25254	5.99268	2.38303e-05	0.0068495	2.85794	SPF_ND - GF_ND
Ano6	1.97872	5.48651	4.17222	0.000804492	0.0277309	-0.688306	SPF_ND - GF_ND
Pcolce2	1.29226	4.0405	4.16841	0.00081074	0.0279075	-0.574952	SPF_ND - GF_ND
Leo1	-0.745741	5.11924	-4.16648	0.00081393	0.0279784	-0.737495	SPF_ND - GF_ND
Rmdn2	1.53924	2.9115	4.16369	0.000818541	0.0280979	-0.469643	SPF_ND - GF_ND
Gbp7	1.39406	4.47075	4.16268	0.000820227	0.0281169	-0.611819	SPF_ND - GF_ND
Rgs1	3.23945	0.135968	5.47838	6.17884e-05	0.00907648	1.80081	SPF_ND - GF_ND
Adgre1	3.24248	3.22163	5.30279	8.62344e-05	0.010442	1.68635	SPF_ND - GF_ND
Serpina3n	3.24973	6.68084	3.96495	0.00122735	0.0355358	-1.14446	SPF_ND - GF_ND
Atf1	0.894225	5.32263	4.1582	0.000827733	0.0281986	-0.75021	SPF_ND - GF_ND
Fhl2	3.25088	2.04818	5.89371	2.85457e-05	0.00728012	2.67432	SPF_ND - GF_ND
Siglecf	1.65621	1.33811	4.15518	0.000832829	0.0282751	-0.398169	SPF_ND - GF_ND
Prr5l	1.56076	3.53937	4.14978	0.000842021	0.0284191	-0.543523	SPF_ND - GF_ND
Ism2	3.25741	2.83682	3.91511	0.0013591	0.0375948	-0.90384	SPF_ND - GF_ND
Serpina3f	3.26068	-2.42486	3.88623	0.00144193	0.0381983	-1.01995	SPF_ND - GF_ND
Tlr13	3.26227	1.64248	4.38847	0.00051954	0.0221438	0.0295508	SPF_ND - GF_ND
Gm44250	1.73086	6.12015	4.14915	0.000843094	0.0284191	-0.775633	SPF_ND - GF_ND
Stim2	0.67168	5.47036	4.15029	0.000841139	0.0284191	-0.77769	SPF_ND - GF_ND
Jaml	1.61118	-0.373397	4.14541	0.000849519	0.0284761	-0.434847	SPF_ND - GF_ND
Fzd8	1.33251	4.30327	4.14542	0.000849509	0.0284761	-0.648312	SPF_ND - GF_ND
Smad7	1.15943	4.4166	4.145	0.000850239	0.0284761	-0.701712	SPF_ND - GF_ND
Pwwp3b	1.52151	3.12157	4.13679	0.000864538	0.0289127	-0.537324	SPF_ND - GF_ND
Fmnl3	1.51347	4.67331	4.13619	0.000865607	0.0289127	-0.714598	SPF_ND - GF_ND
Hs3st3a1	3.26422	4.03993	5.26358	9.29486e-05	0.0108401	1.5878	SPF_ND - GF_ND
Serpine1	3.26733	3.17123	5.47126	6.26242e-05	0.00907648	1.98768	SPF_ND - GF_ND
Clec14a	3.26956	4.32556	5.69998	4.08056e-05	0.00745313	2.37799	SPF_ND - GF_ND
Selenop	3.2702	8.11682	5.87624	2.94743e-05	0.00728012	2.54226	SPF_ND - GF_ND
Ifi206	3.27283	-1.35884	3.77261	0.00182038	0.042299	-1.14546	SPF_ND - GF_ND
Gpr65	3.2744	-0.0725879	4.70813	0.000274367	0.0176338	0.515598	SPF_ND - GF_ND
Gab2	1.47806	5.01876	4.12002	0.000894542	0.029459	-0.768598	SPF_ND - GF_ND
Phldb2	1.87177	5.26431	4.12089	0.000892965	0.029459	-0.775828	SPF_ND - GF_ND
Inpp1	-0.753672	5.29088	-4.1191	0.000896226	0.029459	-0.840663	SPF_ND - GF_ND
Bag6	-0.543814	7.2508	-4.12202	0.000890908	0.029459	-0.884723	SPF_ND - GF_ND
Ptprm	1.38563	4.85018	4.11713	0.00089982	0.0295379	-0.762385	SPF_ND - GF_ND
Maob	1.67477	4.04669	4.1162	0.000901524	0.0295547	-0.664733	SPF_ND - GF_ND
Igsf6	1.96485	1.12559	4.11501	0.000903709	0.029571	-0.470154	SPF_ND - GF_ND
Cd33	3.28167	2.22732	5.09583	0.000128385	0.0127902	1.31203	SPF_ND - GF_ND
Lix1l	1.3255	6.45148	4.11143	0.000910314	0.0297249	-0.888437	SPF_ND - GF_ND
Cd200	1.94056	5.64278	4.10916	0.00091453	0.0297841	-0.836522	SPF_ND - GF_ND
Socs6	1.0058	5.32425	4.10746	0.000917703	0.0298482	-0.847615	SPF_ND - GF_ND
Bank1	3.28516	-1.49325	4.17605	0.000798257	0.0275927	-0.474326	SPF_ND - GF_ND
Mpeg1	3.28752	5.54025	5.97429	2.46406e-05	0.0068495	2.81674	SPF_ND - GF_ND
Il10rb	1.62731	5.25412	4.10422	0.000923772	0.0299278	-0.828567	SPF_ND - GF_ND
Mfrp	3.28761	6.90713	4.26555	0.000665811	0.0252702	-0.532028	SPF_ND - GF_ND
Tubb5	-0.758012	8.0964	-4.0988	0.000934015	0.0301808	-0.925421	SPF_ND - GF_ND
2310015K22Rik	3.28862	0.998926	4.51013	0.000406974	0.0203356	0.233729	SPF_ND - GF_ND
Rnase10	3.29579	-4.00283	4.14798	0.000845096	0.0284191	-0.675795	SPF_ND - GF_ND
Gas8	-0.891887	4.1363	-4.09388	0.000943435	0.0303987	-0.802532	SPF_ND - GF_ND
Smim1	1.19212	4.67416	4.08949	0.000951896	0.0305989	-0.801333	SPF_ND - GF_ND
Trav4-4-dv10	3.29911	-4.2596	4.05557	0.00102003	0.0319198	-0.828113	SPF_ND - GF_ND
Ostn	3.29936	-0.0380164	4.98727	0.000158526	0.0138037	0.962398	SPF_ND - GF_ND
Mfsd11	0.701372	4.67336	4.08206	0.000966423	0.0309341	-0.858459	SPF_ND - GF_ND
Myoz3	3.30185	4.70944	4.18452	0.000784643	0.0272899	-0.503251	SPF_ND - GF_ND
Cyp4b1	3.30346	2.50934	4.06799	0.000994526	0.0314392	-0.5834	SPF_ND - GF_ND
Gimap4	3.30544	2.86352	5.38162	7.42114e-05	0.0100506	1.82875	SPF_ND - GF_ND
Poli	-1.18673	3.14344	-4.07718	0.000976076	0.0310273	-0.703755	SPF_ND - GF_ND
Slc6a13	1.45793	6.87456	4.07697	0.000976489	0.0310273	-0.960454	SPF_ND - GF_ND
Ednrb	3.31752	6.75269	7.84488	1.0386e-06	0.0037843	5.9011	SPF_ND - GF_ND
Mcoln3	3.32346	4.28624	5.51126	5.80749e-05	0.00905246	2.03498	SPF_ND - GF_ND
Olfr574	3.33744	-3.25156	3.8303	0.00161709	0.0401987	-1.14881	SPF_ND - GF_ND
Ppp1r2-ps4	3.3428	-3.48104	4.57807	0.000355314	0.0193705	0.0126707	SPF_ND - GF_ND
Dipk2b	3.34978	0.156541	4.15786	0.0008283	0.0281986	-0.422821	SPF_ND - GF_ND
Mgst1	1.87257	6.60444	4.06322	0.00100425	0.0316659	-0.980272	SPF_ND - GF_ND
Hnf4a	1.51673	3.12318	4.05912	0.00101267	0.0317841	-0.661985	SPF_ND - GF_ND
Arhgap45	1.78969	3.12966	4.05906	0.00101279	0.0317841	-0.694669	SPF_ND - GF_ND
Slc25a15	1.0984	4.3898	4.0589	0.00101313	0.0317841	-0.835998	SPF_ND - GF_ND
Serpine2	3.36234	7.36238	5.97485	2.46159e-05	0.0068495	2.7336	SPF_ND - GF_ND
Cep131	-1.04051	3.48436	-4.05323	0.00102492	0.0320322	-0.801303	SPF_ND - GF_ND
Cyp4f18	3.36979	-0.460213	3.84239	0.0015775	0.0396586	-0.986664	SPF_ND - GF_ND
Hebp1	1.42123	3.37472	4.04995	0.00103178	0.0321831	-0.743126	SPF_ND - GF_ND
Foxd3	3.37646	-0.371949	5.85239	3.07931e-05	0.00728012	2.29361	SPF_ND - GF_ND
Cd48	3.38375	1.47244	5.63785	4.58091e-05	0.0079953	2.182	SPF_ND - GF_ND
Dsg1c	3.38872	-4.13011	3.68462	0.0021812	0.0459293	-1.38572	SPF_ND - GF_ND
2600006K01Rik	3.38949	-1.38996	3.92476	0.00133251	0.0371903	-0.875112	SPF_ND - GF_ND
Slc22a6	3.38953	-3.66503	3.94214	0.00128598	0.0364248	-0.979602	SPF_ND - GF_ND
Foxf2	3.39078	3.22951	5.92561	2.69279e-05	0.00714884	2.78542	SPF_ND - GF_ND
Chil1	3.39633	6.84788	5.70233	4.06275e-05	0.00745313	2.24348	SPF_ND - GF_ND
Col28a1	3.39752	0.112482	4.52305	0.000396584	0.0201947	0.228793	SPF_ND - GF_ND
A330048O09Rik	3.40329	-1.20163	3.6501	0.00234172	0.0478082	-1.33099	SPF_ND - GF_ND
Serpinb6a	1.65349	6.90645	4.04494	0.00104237	0.032262	-1.02785	SPF_ND - GF_ND
H2-DMb1	1.95637	2.91315	4.03884	0.00105543	0.0324136	-0.70859	SPF_ND - GF_ND
Bmf	1.0071	4.1942	4.03823	0.00105674	0.0324136	-0.883285	SPF_ND - GF_ND
A4galt	1.45976	3.20331	4.03699	0.00105943	0.0324561	-0.75643	SPF_ND - GF_ND
Gm38910	1.6582	2.13906	4.03557	0.00106251	0.03247	-0.648594	SPF_ND - GF_ND
Lhx6	3.40734	0.406627	4.06933	0.000991811	0.0313934	-0.558524	SPF_ND - GF_ND
5033421B08Rik	3.40818	-3.02822	4.23735	0.000704937	0.0259988	-0.437627	SPF_ND - GF_ND
Oxtr	3.40975	2.38384	4.36386	0.000545928	0.0226276	-0.0251228	SPF_ND - GF_ND
Gpx3	1.56587	8.94204	4.02781	0.00107945	0.0328661	-1.06334	SPF_ND - GF_ND
Cd200r1	3.41078	-0.548744	4.46029	0.000449711	0.020946	0.0903269	SPF_ND - GF_ND
Olfr814	3.41245	-4.35306	4.46065	0.00044939	0.020946	-0.193084	SPF_ND - GF_ND
Ctsk	1.98468	4.64479	4.02521	0.0010852	0.0329047	-0.908038	SPF_ND - GF_ND
Plpbp	0.641524	5.67782	4.02528	0.00108504	0.0329047	-1.04133	SPF_ND - GF_ND
Clmp	1.38442	4.07139	4.02322	0.00108962	0.0329732	-0.86223	SPF_ND - GF_ND
Vmn1r181	3.42809	-3.52258	4.83263	0.000214587	0.0157814	0.415683	SPF_ND - GF_ND
Prss30	3.44317	-4.55338	3.90898	0.00137628	0.0377737	-1.03525	SPF_ND - GF_ND
Car6	3.44487	2.67397	4.54704	0.000378018	0.0198879	0.306045	SPF_ND - GF_ND
P2ry14	1.90098	2.68732	4.01295	0.0011127	0.0334267	-0.74695	SPF_ND - GF_ND
Erv3	3.44514	-3.76208	4.14836	0.000844449	0.0284191	-0.660821	SPF_ND - GF_ND
Ppp1cb	0.723911	8.63438	4.01158	0.00111581	0.0334559	-1.10057	SPF_ND - GF_ND
Pax3	3.44988	1.13721	5.1557	0.000114361	0.0120884	1.36984	SPF_ND - GF_ND
Nr2f2	1.59298	5.98116	4.00867	0.00112247	0.0335578	-1.075	SPF_ND - GF_ND
Stk17b	1.36441	4.60341	4.00601	0.00112858	0.0336997	-0.974152	SPF_ND - GF_ND
Insc	3.45685	2.5542	5.69821	4.09398e-05	0.00745313	2.37653	SPF_ND - GF_ND
Runx3	3.45699	-0.692461	3.85134	0.0015488	0.0393293	-0.978068	SPF_ND - GF_ND
Adgra3	1.55526	5.4866	4.00368	0.00113397	0.0337492	-1.04388	SPF_ND - GF_ND
4930432J09Rik	3.45881	-4.17183	4.5178	0.000400775	0.0202038	-0.106572	SPF_ND - GF_ND
Tmem273	3.46953	-0.880162	5.04091	0.000142812	0.0132069	0.98627	SPF_ND - GF_ND
Icam1	3.47788	3.64076	4.69672	0.000280642	0.0177889	0.54308	SPF_ND - GF_ND
Pacc1	1.00434	3.9015	3.99119	0.00116326	0.0344036	-0.935567	SPF_ND - GF_ND
Dcstamp	3.48257	-1.58925	3.87453	0.00147689	0.0384334	-0.966145	SPF_ND - GF_ND
Etfdh	1.28143	5.8899	3.98649	0.0011745	0.0346166	-1.10987	SPF_ND - GF_ND
Msn	1.56353	6.87465	3.98642	0.00117465	0.0346166	-1.14755	SPF_ND - GF_ND
Tmem171	3.48624	-3.08395	3.67525	0.00222366	0.0465073	-1.3657	SPF_ND - GF_ND
Fam189a2	1.21143	5.60697	3.98068	0.00118851	0.0349419	-1.10252	SPF_ND - GF_ND
Gfra3	3.49279	0.731994	4.40801	0.000499509	0.0218335	0.0518405	SPF_ND - GF_ND
Rflnb	1.37208	5.49706	3.97733	0.00119669	0.0350991	-1.11283	SPF_ND - GF_ND
Cd84	3.49452	2.42268	5.36405	7.67318e-05	0.0102034	1.78532	SPF_ND - GF_ND
Ankrd44	1.74409	6.30055	3.97601	0.00119993	0.0351485	-1.14432	SPF_ND - GF_ND
Lyz2	3.4965	7.97893	7.8266	1.06884e-06	0.0037843	5.85935	SPF_ND - GF_ND
Scgb1a1	3.49917	-4.81481	3.67436	0.00222772	0.0465529	-1.40842	SPF_ND - GF_ND
Lgals9	1.80273	4.26181	3.97025	0.00121412	0.0353769	-0.978481	SPF_ND - GF_ND
Asah2	1.38431	4.34843	3.97001	0.00121472	0.0353769	-0.985518	SPF_ND - GF_ND
Ribc1	-1.17188	0.885145	-3.96838	0.00121878	0.0354534	-0.751079	SPF_ND - GF_ND
Aif1	1.85226	1.99844	3.96754	0.00122088	0.0354728	-0.777862	SPF_ND - GF_ND
Pear1	1.85671	3.84266	3.96623	0.00122414	0.0354958	-0.956697	SPF_ND - GF_ND
Adora3	3.5016	-3.99336	5.35671	7.78101e-05	0.0102034	1.0722	SPF_ND - GF_ND
Snap23	1.20065	5.53864	3.96422	0.0012292	0.0355477	-1.14001	SPF_ND - GF_ND
Il17rd	1.91213	3.76349	3.96148	0.0012361	0.0357058	-0.93892	SPF_ND - GF_ND
Nlrp12	3.51828	-0.354546	5.71354	3.97909e-05	0.00745313	2.05846	SPF_ND - GF_ND
AI429214	-1.12776	2.23341	-3.95867	0.00124322	0.0357863	-0.855132	SPF_ND - GF_ND
Gusb	1.3488	4.90366	3.95747	0.00124628	0.0358327	-1.10592	SPF_ND - GF_ND
Rfk	0.912057	6.25084	3.95659	0.00124852	0.0358555	-1.2002	SPF_ND - GF_ND
Tifa	1.02328	4.29471	3.95524	0.00125198	0.0359132	-1.03001	SPF_ND - GF_ND
E330020D12Rik	3.51879	-3.75749	3.88491	0.00144582	0.0382018	-1.05695	SPF_ND - GF_ND
Trbc1	3.52482	-3.47428	4.02971	0.00107527	0.0327791	-0.847671	SPF_ND - GF_ND
Ewsr1	-0.712807	7.93762	-3.95161	0.00126128	0.03608	-1.22621	SPF_ND - GF_ND
Cln5	0.898106	5.48866	3.94789	0.00127094	0.0362473	-1.18742	SPF_ND - GF_ND
Tyrp1	3.53867	9.30393	7.32208	2.40056e-06	0.0051399	5.05321	SPF_ND - GF_ND
Katnb1	-0.765971	4.1516	-3.94417	0.00128064	0.0364052	-1.10082	SPF_ND - GF_ND
Rab8b	1.19367	5.47987	3.94352	0.00128235	0.0364052	-1.18336	SPF_ND - GF_ND
Cyyr1	3.54709	2.62424	3.82516	0.00163425	0.0403017	-1.04599	SPF_ND - GF_ND
Fip1l1	-0.623838	6.07712	-3.93906	0.00129408	0.0366125	-1.24358	SPF_ND - GF_ND
Cd8b1	3.54952	-4.12193	4.46959	0.000441408	0.0209175	-0.203281	SPF_ND - GF_ND
Cybb	3.56514	3.41379	5.44379	6.59608e-05	0.00934156	1.94092	SPF_ND - GF_ND
Ttr	1.44147	11.456	3.93686	0.00129993	0.036683	-1.2081	SPF_ND - GF_ND
Grap	1.93273	2.59246	3.93532	0.00130403	0.0367263	-0.886514	SPF_ND - GF_ND
Mctp1	1.44607	2.56192	3.93355	0.00130877	0.036776	-0.885463	SPF_ND - GF_ND
Hyal2	1.22358	4.6677	3.93375	0.00130824	0.036776	-1.14275	SPF_ND - GF_ND
Gm2115	1.66832	4.22688	3.93178	0.00131351	0.0368259	-1.05358	SPF_ND - GF_ND
Plp1	3.56557	6.15366	3.92102	0.00134277	0.0373504	-1.20433	SPF_ND - GF_ND
Them7	3.57952	-2.27715	3.70725	0.00208204	0.0450272	-1.27249	SPF_ND - GF_ND
Ccdc152	3.58423	0.578604	4.59933	0.000340573	0.019146	0.368886	SPF_ND - GF_ND
Myoc	3.58906	6.97285	4.51742	0.000401076	0.0202038	-0.0414039	SPF_ND - GF_ND
BE692007	3.59724	-0.85734	4.00956	0.00112044	0.0335373	-0.715045	SPF_ND - GF_ND
Cdh19	3.617	3.77898	6.29088	1.3944e-05	0.00647244	3.40654	SPF_ND - GF_ND
Ms4a4a	3.63151	1.51123	4.43049	0.000477435	0.0214179	0.10703	SPF_ND - GF_ND
Cyp8b1	3.6316	-4.12902	4.04315	0.00104619	0.032262	-0.810466	SPF_ND - GF_ND
Naip6	3.65318	-1.21694	3.91667	0.00135478	0.0375948	-0.892178	SPF_ND - GF_ND
Cysltr1	3.6534	2.19222	5.44706	6.55541e-05	0.00933731	1.92081	SPF_ND - GF_ND
Il7r	3.65374	-0.452704	3.60102	0.00259058	0.0499261	-1.40496	SPF_ND - GF_ND
Pebp4	1.46006	1.09569	3.91376	0.00136286	0.0376136	-0.843022	SPF_ND - GF_ND
Slamf7	3.65448	0.720996	4.45496	0.000454552	0.020946	0.130699	SPF_ND - GF_ND
Epas1	1.11125	8.83675	3.91298	0.00136504	0.0376321	-1.29945	SPF_ND - GF_ND
Galm	1.20482	5.2767	3.91205	0.00136765	0.037662	-1.21685	SPF_ND - GF_ND
Il12rb1	3.66135	-4.4637	5.60261	4.89259e-05	0.00836261	1.35388	SPF_ND - GF_ND
Nudt7	1.05697	4.6479	3.90965	0.00137439	0.0377637	-1.1746	SPF_ND - GF_ND
Avpr1a	3.66225	0.883945	4.36638	0.000543164	0.0225938	-0.0221293	SPF_ND - GF_ND
Carlr	3.67113	-0.691026	4.09651	0.000938398	0.0302829	-0.56772	SPF_ND - GF_ND
Gzma	3.67999	-1.07458	5.19038	0.000106971	0.0117665	1.1398	SPF_ND - GF_ND
Clec4a2	3.69018	0.399753	6.39868	1.1523e-05	0.00634634	3.19559	SPF_ND - GF_ND
Neurl1b	1.39377	1.49568	3.90214	0.00139569	0.0378042	-0.892095	SPF_ND - GF_ND
Kcnq1	3.70341	1.12047	4.96934	0.000164165	0.0139729	1.03519	SPF_ND - GF_ND
Glipr1	3.71128	0.229613	3.97427	0.00120418	0.035167	-0.737218	SPF_ND - GF_ND
Spata7	-1.20455	3.24856	-3.90404	0.00139026	0.0378042	-1.0647	SPF_ND - GF_ND
Ctxn3	1.43547	3.81839	3.90473	0.0013883	0.0378042	-1.08078	SPF_ND - GF_ND
Top1mt	-0.861389	3.54432	-3.90558	0.00138588	0.0378042	-1.08557	SPF_ND - GF_ND
Tgfbr3	1.68909	6.50274	3.90798	0.00137909	0.0378042	-1.29034	SPF_ND - GF_ND
Stim1	1.26169	6.85034	3.90297	0.0013933	0.0378042	-1.31702	SPF_ND - GF_ND
Gjc3	3.71345	1.4694	4.55928	0.000368892	0.0197892	0.339335	SPF_ND - GF_ND
Rnf113a1	-1.45308	2.59138	-3.89835	0.00140655	0.0380029	-1.02529	SPF_ND - GF_ND
Adgra2	1.46641	5.48049	3.89798	0.00140763	0.0380029	-1.2729	SPF_ND - GF_ND
Prf1	3.71352	-3.63521	3.89003	0.00143075	0.0380481	-1.05572	SPF_ND - GF_ND
Olfr224	3.72803	-4.02143	4.82303	0.000218678	0.0158471	0.359518	SPF_ND - GF_ND
Dpp4	1.68896	4.4583	3.89607	0.00141313	0.0380271	-1.12828	SPF_ND - GF_ND
Serpina3m	3.73051	-4.79121	4.52163	0.000397713	0.0201947	-0.117251	SPF_ND - GF_ND
Slc24a5	3.74183	5.25138	5.26736	9.22784e-05	0.0108401	1.55505	SPF_ND - GF_ND
A330049N07Rik	3.74227	-2.59847	3.83769	0.00159278	0.0398284	-1.05749	SPF_ND - GF_ND
Agtr1a	3.74971	0.861795	5.08725	0.000130536	0.0127902	1.21851	SPF_ND - GF_ND
Cfap52	3.76189	-1.56274	3.89051	0.00142934	0.0380481	-0.952668	SPF_ND - GF_ND
A630014C17Rik	3.76322	-1.76199	3.67895	0.0022068	0.0463181	-1.3137	SPF_ND - GF_ND
Deptor	1.76752	4.77026	3.89474	0.001417	0.0380481	-1.17164	SPF_ND - GF_ND
St3gal4	1.10796	5.58746	3.89004	0.0014307	0.0380481	-1.2944	SPF_ND - GF_ND
Gpc1	1.44415	6.22968	3.89051	0.00142931	0.0380481	-1.32044	SPF_ND - GF_ND
Chd8	-0.620035	6.23141	-3.89505	0.0014161	0.0380481	-1.33474	SPF_ND - GF_ND
Ctla2b	3.76467	-3.43502	4.70406	0.000276589	0.0176338	0.182535	SPF_ND - GF_ND
Cyth3	1.54899	6.70937	3.8885	0.00143522	0.0380841	-1.34347	SPF_ND - GF_ND
Dll4	1.8925	2.67952	3.886	0.00144261	0.0381983	-0.988354	SPF_ND - GF_ND
Kcnmb1	3.77867	-0.508194	5.07488	0.000133701	0.012794	1.08906	SPF_ND - GF_ND
Ccl22	3.78169	-3.39511	3.7075	0.00208095	0.0450272	-1.31953	SPF_ND - GF_ND
Slc20a2	1.14705	6.99506	3.88524	0.00144486	0.0382018	-1.35664	SPF_ND - GF_ND
Ptger2	3.7855	1.24157	4.2891	0.000634852	0.0245846	-0.152789	SPF_ND - GF_ND
Gm45847	1.01959	3.88541	3.88261	0.00145266	0.0382601	-1.12677	SPF_ND - GF_ND
Acot11	1.07736	4.85171	3.88276	0.00145219	0.0382601	-1.24037	SPF_ND - GF_ND
Atp6v0d2	3.79917	1.84086	5.39099	7.29018e-05	0.00998231	1.80197	SPF_ND - GF_ND
Irgm2	1.92312	4.16235	3.87788	0.00146679	0.0384207	-1.12771	SPF_ND - GF_ND
Eya2	1.49871	5.02506	3.87746	0.00146806	0.0384207	-1.25814	SPF_ND - GF_ND
9130017K11Rik	3.83136	-2.75585	3.65733	0.00230715	0.0475315	-1.37682	SPF_ND - GF_ND
Tpd52l1	1.8321	3.8216	3.87469	0.00147641	0.0384334	-1.10338	SPF_ND - GF_ND
Adamts14	3.83544	-1.93294	3.62152	0.00248356	0.049242	-1.41282	SPF_ND - GF_ND
Thsd4	1.74524	3.788	3.87533	0.00147448	0.0384334	-1.11938	SPF_ND - GF_ND
F830016B08Rik	3.83761	-1.89851	4.04417	0.00104402	0.032262	-0.750942	SPF_ND - GF_ND
Kank2	1.50721	5.6024	3.87343	0.00148023	0.0384334	-1.32473	SPF_ND - GF_ND
Mfsd1	0.856772	5.62685	3.87631	0.00147154	0.0384334	-1.33978	SPF_ND - GF_ND
Ostm1	0.791218	6.21447	3.87588	0.00147281	0.0384334	-1.36143	SPF_ND - GF_ND
Ltbp1	1.70826	5.52591	3.87163	0.00148571	0.0384762	-1.32129	SPF_ND - GF_ND
Lef1os1	3.84663	-4.21029	4.24614	0.000692493	0.0257699	-0.520616	SPF_ND - GF_ND
Ms4a7	3.85	3.43484	6.94669	4.47931e-06	0.00548314	4.44288	SPF_ND - GF_ND
Abcg3	3.85903	-0.739342	4.94385	0.000172544	0.0142544	0.810009	SPF_ND - GF_ND
4933401D09Rik	3.86084	-3.99022	4.34113	0.000571527	0.0231072	-0.341304	SPF_ND - GF_ND
Slc2a12	1.87182	4.51025	3.86263	0.00151336	0.038975	-1.19187	SPF_ND - GF_ND
Fam169b	3.86778	-2.15801	4.40635	0.000501174	0.0218335	-0.120866	SPF_ND - GF_ND
Metap1d	-0.842864	5.52328	-3.86352	0.00151061	0.038975	-1.377	SPF_ND - GF_ND
Plxna4os1	3.86816	-2.65942	3.76278	0.00185752	0.0425085	-1.2166	SPF_ND - GF_ND
Rdx	0.96044	7.34389	3.85836	0.00152667	0.0391283	-1.41708	SPF_ND - GF_ND
Cd68	1.88342	4.14451	3.8576	0.00152904	0.0391397	-1.1932	SPF_ND - GF_ND
Cebpg	0.665946	6.04772	3.8569	0.00153124	0.0391397	-1.39983	SPF_ND - GF_ND
Stk33	1.27434	0.660551	3.85518	0.00153664	0.0392216	-0.945976	SPF_ND - GF_ND
Nuggc	3.87574	-3.52665	3.8925	0.0014235	0.0380481	-1.03095	SPF_ND - GF_ND
Gpr31c	3.8783	-3.43718	4.58069	0.000353461	0.0193705	0.012674	SPF_ND - GF_ND
2310015D24Rik	3.87988	-0.230693	3.93035	0.00131736	0.0368505	-0.836532	SPF_ND - GF_ND
Etnk2	1.35057	3.12792	3.85178	0.00154739	0.0393293	-1.08257	SPF_ND - GF_ND
Cxcl1	3.88333	-0.925883	3.77585	0.00180829	0.042299	-1.11097	SPF_ND - GF_ND
Nkain4	1.32929	0.639253	3.84258	0.00157687	0.0396586	-0.972692	SPF_ND - GF_ND
2310016D03Rik	3.8857	-1.18646	3.69024	0.00215613	0.0455952	-1.27952	SPF_ND - GF_ND
Tspan32os	3.90316	-3.27518	4.29717	0.000624572	0.0243387	-0.411159	SPF_ND - GF_ND
Layn	1.89712	1.84455	3.84545	0.00156764	0.0396586	-1.00639	SPF_ND - GF_ND
Lpar3	3.90965	-0.0821882	4.08329	0.000964005	0.030908	-0.574913	SPF_ND - GF_ND
BC023105	3.91048	-0.441369	4.15816	0.000827802	0.0281986	-0.459699	SPF_ND - GF_ND
Col20a1	-1.81876	3.82742	-3.84459	0.00157039	0.0396586	-1.24447	SPF_ND - GF_ND
Arhgap42	1.26091	4.23806	3.84575	0.00156667	0.0396586	-1.24934	SPF_ND - GF_ND
Ehd4	1.19612	6.19625	3.84186	0.0015792	0.0396586	-1.42553	SPF_ND - GF_ND
Tdrd7	-1.44674	7.22219	-3.84233	0.00157768	0.0396586	-1.44902	SPF_ND - GF_ND
M1ap	3.91453	-1.98006	4.39188	0.000515977	0.0221074	-0.171773	SPF_ND - GF_ND
Cd163l1	3.92136	-4.79529	4.27477	0.000653517	0.0249565	-0.476215	SPF_ND - GF_ND
Mmp12	3.93071	2.59941	5.26238	9.31626e-05	0.0108401	1.61289	SPF_ND - GF_ND
Il34	1.12439	3.24008	3.83726	0.00159416	0.0398284	-1.17045	SPF_ND - GF_ND
Ggct	-0.91036	3.26857	-3.83576	0.00159907	0.0399108	-1.20172	SPF_ND - GF_ND
Sgk3	1.84984	6.38058	3.83219	0.00161085	0.0401305	-1.43134	SPF_ND - GF_ND
Rnf13	1.07441	8.14919	3.83211	0.00161112	0.0401305	-1.46876	SPF_ND - GF_ND
Kank4	1.70807	3.0041	3.83099	0.0016148	0.0401819	-1.12601	SPF_ND - GF_ND
Fbxw24	3.93112	-3.53233	4.51081	0.000406421	0.0203356	-0.0975886	SPF_ND - GF_ND
Cxcl10	3.93184	-0.20084	4.58564	0.000349995	0.0193622	0.299738	SPF_ND - GF_ND
Lgi4	3.95021	2.41695	4.04666	0.00103873	0.0322399	-0.615605	SPF_ND - GF_ND
Naip2	3.95798	0.47467	4.12085	0.000893028	0.029459	-0.476773	SPF_ND - GF_ND
Mfsd4b3-ps	3.97057	-1.10988	4.04278	0.00104699	0.032262	-0.693915	SPF_ND - GF_ND
Arhgap6	1.26773	2.83408	3.82551	0.00163306	0.0403017	-1.13113	SPF_ND - GF_ND
Brf1	-0.594937	5.52326	-3.82638	0.00163015	0.0403017	-1.45193	SPF_ND - GF_ND
Acat1	0.990914	6.97022	3.8235	0.0016398	0.0403627	-1.48366	SPF_ND - GF_ND
CJ186046Rik	3.97247	-3.08093	3.78024	0.00179207	0.0420992	-1.21173	SPF_ND - GF_ND
Slc38a6	-1.09257	3.54228	-3.82062	0.00164952	0.040477	-1.28022	SPF_ND - GF_ND
Gtf2e1	0.970278	5.00795	3.81893	0.00165526	0.0404976	-1.40356	SPF_ND - GF_ND
Mgat2	0.758779	5.19487	3.81956	0.00165313	0.0404976	-1.43112	SPF_ND - GF_ND
Vat1l	1.51433	7.08213	3.81899	0.00165507	0.0404976	-1.48684	SPF_ND - GF_ND
Hsph1	0.795002	6.35142	3.8183	0.00165742	0.0405103	-1.49136	SPF_ND - GF_ND
Gm32031	-1.44984	1.41872	-3.8165	0.00166353	0.0406196	-1.06524	SPF_ND - GF_ND
Ly9	3.98445	0.962621	6.28372	1.41225e-05	0.00647244	3.11925	SPF_ND - GF_ND
Tns2	1.62224	6.29145	3.81334	0.00167434	0.0407294	-1.48481	SPF_ND - GF_ND
Clec7a	3.99012	2.56895	6.1792	1.70189e-05	0.00647244	3.13293	SPF_ND - GF_ND
Htatip2	1.94282	3.0966	3.80991	0.0016862	0.0407474	-1.15754	SPF_ND - GF_ND
Shroom4	1.88545	3.48654	3.81041	0.00168444	0.0407474	-1.20547	SPF_ND - GF_ND
Pilrb1	4.01856	-3.35164	4.04636	0.00103937	0.0322399	-0.788146	SPF_ND - GF_ND
Gtf3c2	-0.815989	5.26951	-3.8112	0.00168171	0.0407474	-1.46819	SPF_ND - GF_ND
Nop56	-0.866614	5.62199	-3.80972	0.00168685	0.0407474	-1.49423	SPF_ND - GF_ND
Clec12a	4.02056	1.47818	6.16487	1.74619e-05	0.00647244	2.98162	SPF_ND - GF_ND
Bmx	1.95056	1.3899	3.80775	0.00169368	0.0408329	-1.05	SPF_ND - GF_ND
Bhlhe40	1.25339	6.82511	3.80709	0.00169596	0.040848	-1.51412	SPF_ND - GF_ND
Pou2af1	4.0295	-2.90701	4.30972	0.000608942	0.0238888	-0.377797	SPF_ND - GF_ND
Mcoln2	4.04592	-2.04352	4.8949	0.00018989	0.0147401	0.570079	SPF_ND - GF_ND
9530026P05Rik	1.74655	1.5468	3.80168	0.00171491	0.0411511	-1.06973	SPF_ND - GF_ND
Retnlg	4.05156	-3.88705	4.97133	0.000163529	0.0139729	0.539746	SPF_ND - GF_ND
Cd28	4.06531	-2.04299	4.32191	0.000594134	0.023511	-0.305522	SPF_ND - GF_ND
Pdzrn3	1.4954	4.56144	3.79858	0.00172584	0.0413268	-1.3683	SPF_ND - GF_ND
Wdr86	1.34618	2.83809	3.79792	0.00172819	0.0413431	-1.15746	SPF_ND - GF_ND
Ptprg	0.995242	5.80881	3.79741	0.00173001	0.0413467	-1.50372	SPF_ND - GF_ND
A230001M10Rik	4.06618	-3.46234	3.84832	0.00155841	0.0395329	-1.09327	SPF_ND - GF_ND
Chsy3	4.10332	2.44104	6.14125	1.82183e-05	0.00647244	3.08762	SPF_ND - GF_ND
Clec4n	4.10507	1.93206	6.76217	6.12898e-06	0.00548314	4.0075	SPF_ND - GF_ND
Pcp4	-1.80395	4.22939	-3.79489	0.00173899	0.0414017	-1.40691	SPF_ND - GF_ND
Emp3	1.65706	4.42949	3.79438	0.0017408	0.0414049	-1.37288	SPF_ND - GF_ND
Lao1	4.12164	-2.46451	3.94434	0.00128018	0.0364052	-0.915107	SPF_ND - GF_ND
BC106179	4.12245	-2.3101	3.71892	0.00203268	0.0446432	-1.25329	SPF_ND - GF_ND
Dusp3	1.18929	6.00985	3.79142	0.00175143	0.0414984	-1.5219	SPF_ND - GF_ND
Cux2	-0.956725	4.2392	-3.78808	0.00176345	0.0417434	-1.4006	SPF_ND - GF_ND
Scarf1	1.56	3.06335	3.78589	0.0017714	0.0418916	-1.22679	SPF_ND - GF_ND
Fcrl1	4.12331	-1.25707	3.77796	0.00180048	0.0422566	-1.11727	SPF_ND - GF_ND
Cyp2j6	1.11728	5.22469	3.78503	0.00177453	0.0419161	-1.49446	SPF_ND - GF_ND
Ctsc	1.50111	6.42986	3.78457	0.0017762	0.0419161	-1.54429	SPF_ND - GF_ND
Gm19522	1.59472	2.4456	3.7834	0.00178048	0.0419461	-1.16196	SPF_ND - GF_ND
H2-Aa	1.9161	5.58982	3.78248	0.00178385	0.0419856	-1.48524	SPF_ND - GF_ND
Dact1	1.52824	3.2989	3.78176	0.00178648	0.0420076	-1.25217	SPF_ND - GF_ND
P2rx1	4.12376	-1.88655	3.8272	0.00162741	0.0403017	-1.04393	SPF_ND - GF_ND
Plxnb3	4.14214	-0.372987	3.79649	0.00173329	0.0413559	-1.06143	SPF_ND - GF_ND
Plaur	4.16482	0.744764	5.50133	5.91711e-05	0.00905246	1.90242	SPF_ND - GF_ND
Cd63-ps	1.64662	0.214008	3.77136	0.00182504	0.042299	-1.0946	SPF_ND - GF_ND
Rnase1	4.16585	-2.19662	4.59958	0.000340401	0.019146	0.127099	SPF_ND - GF_ND
Snhg7os	1.77505	1.78672	3.77624	0.00180684	0.042299	-1.1354	SPF_ND - GF_ND
Afm	4.18012	-4.76351	4.58008	0.000353892	0.0193705	-0.0104593	SPF_ND - GF_ND
A730094K22Rik	4.18143	-1.95226	4.851	0.000206976	0.0154976	0.520908	SPF_ND - GF_ND
2310069B03Rik	4.23219	-1.69769	4.76267	0.000246311	0.0166337	0.43578	SPF_ND - GF_ND
Angpt1	4.23711	4.73623	5.70885	4.01386e-05	0.00745313	2.39728	SPF_ND - GF_ND
Tmem220	1.57657	2.3995	3.77042	0.00182859	0.042299	-1.18903	SPF_ND - GF_ND
A830082K12Rik	1.34399	2.56287	3.77214	0.00182214	0.042299	-1.20824	SPF_ND - GF_ND
Kazald1	1.46545	3.63101	3.77267	0.00182015	0.042299	-1.33415	SPF_ND - GF_ND
Gapt	4.24747	-3.35833	4.41554	0.000492005	0.021582	-0.233961	SPF_ND - GF_ND
Tbc1d7	-0.713671	3.8279	-3.77015	0.00182959	0.042299	-1.40291	SPF_ND - GF_ND
Arf6	1.02709	5.40442	3.77315	0.00181835	0.042299	-1.52687	SPF_ND - GF_ND
Tmem176b	1.39957	6.9173	3.77153	0.00182443	0.042299	-1.58685	SPF_ND - GF_ND
Rbbp6	-0.774332	6.68598	-3.7674	0.00183997	0.0424995	-1.60135	SPF_ND - GF_ND
Susd5	4.25349	-0.462941	4.50111	0.000414384	0.0204992	0.146105	SPF_ND - GF_ND
Clec4d	4.26239	1.77134	6.25614	1.4833e-05	0.00647244	3.18772	SPF_ND - GF_ND
I730030J21Rik	4.26414	-4.70589	6.17589	1.712e-05	0.00647244	2.11383	SPF_ND - GF_ND
Gpr141b	4.29743	-2.9368	3.7265	0.00200126	0.0442532	-1.27998	SPF_ND - GF_ND
Cd5l	4.30068	1.48241	6.0331	2.21447e-05	0.0068495	2.81626	SPF_ND - GF_ND
Gal3st2b	4.30534	-3.89512	6.02486	2.24781e-05	0.0068495	1.93433	SPF_ND - GF_ND
Tiam2	1.59705	3.17508	3.76398	0.00185295	0.0425085	-1.27709	SPF_ND - GF_ND
4930448D08Rik	4.30768	-3.76988	6.73548	6.41588e-06	0.00548314	2.74782	SPF_ND - GF_ND
Prelp	1.9331	5.98762	3.76507	0.00184877	0.0425085	-1.55886	SPF_ND - GF_ND
Foxo4	1.10731	5.8442	3.76301	0.00185663	0.0425085	-1.56939	SPF_ND - GF_ND
Fndc3c1	4.31407	0.247794	4.02484	0.00108603	0.0329047	-0.65451	SPF_ND - GF_ND
Efhb	4.33188	-2.71695	4.97497	0.000162372	0.0139729	0.608407	SPF_ND - GF_ND
1700018A04Rik	4.33778	-0.933093	4.21819	0.000732844	0.0264801	-0.370803	SPF_ND - GF_ND
Inpp5a	0.669185	5.60404	3.75712	0.00187922	0.0427914	-1.58043	SPF_ND - GF_ND
Hadhb	1.27454	6.89411	3.75676	0.00188063	0.0427914	-1.61355	SPF_ND - GF_ND
Samd4	1.94281	4.32224	3.75408	0.00189101	0.0428398	-1.4124	SPF_ND - GF_ND
Fhl1	1.96472	8.28869	3.75452	0.00188928	0.0428398	-1.62287	SPF_ND - GF_ND
Slc16a2	1.27848	5.44084	3.75258	0.00189683	0.0429325	-1.55095	SPF_ND - GF_ND
Gpr20	4.34408	-1.80941	4.29362	0.000629076	0.0244373	-0.272172	SPF_ND - GF_ND
Zfp503	0.680878	4.50299	3.75021	0.00190608	0.0430381	-1.49558	SPF_ND - GF_ND
Manba	1.55446	4.30982	3.74751	0.00191669	0.0431456	-1.44614	SPF_ND - GF_ND
Nek6	1.21627	5.31181	3.74832	0.00191349	0.0431456	-1.54835	SPF_ND - GF_ND
Zfp704	0.835774	5.75492	3.74371	0.00193171	0.0434048	-1.60901	SPF_ND - GF_ND
Ankzf1	-0.900887	4.75	-3.74327	0.00193348	0.0434053	-1.56749	SPF_ND - GF_ND
Ltbp4	1.85341	6.55917	3.74193	0.0019388	0.0434853	-1.63248	SPF_ND - GF_ND
Sucla2	1.16637	7.44615	3.74022	0.00194562	0.0435988	-1.65548	SPF_ND - GF_ND
Apol7c	4.34812	-3.63209	4.78953	0.000233595	0.0163483	0.300542	SPF_ND - GF_ND
Zfp612	-1.08112	4.48891	-3.73828	0.0019534	0.0436942	-1.54349	SPF_ND - GF_ND
Kcnt2	1.67995	1.86436	3.73763	0.00195599	0.0437002	-1.20329	SPF_ND - GF_ND
Vps16	-0.718591	5.4574	-3.73733	0.0019572	0.0437002	-1.62749	SPF_ND - GF_ND
Sh2d1b1	4.34975	-1.95259	5.00114	0.000154297	0.0136089	0.74415	SPF_ND - GF_ND
Galnt6	4.35099	0.121357	5.19294	0.000106445	0.0117665	1.33063	SPF_ND - GF_ND
Zfp688	-0.844594	3.41789	-3.73582	0.00196329	0.0437359	-1.42634	SPF_ND - GF_ND
Fam81a	1.06892	2.99809	3.73298	0.00197477	0.0439342	-1.31997	SPF_ND - GF_ND
Clcn5	1.19555	4.00635	3.7323	0.00197754	0.0439387	-1.43257	SPF_ND - GF_ND
Mospd2	0.992281	4.84822	3.73206	0.00197852	0.0439387	-1.55134	SPF_ND - GF_ND
Ptgs2os	4.3639	-2.23423	4.55107	0.000374989	0.0198879	0.0482051	SPF_ND - GF_ND
Amtn	4.38525	-3.26934	3.937	0.00129956	0.036683	-0.962822	SPF_ND - GF_ND
Xlr	4.38797	-0.647231	6.81224	5.62651e-06	0.00548314	3.42089	SPF_ND - GF_ND
Fbxw18	4.40904	-3.02625	4.54862	0.000376827	0.0198879	0.0066362	SPF_ND - GF_ND
Fcer1a	4.41352	-3.32927	3.61441	0.00252015	0.0494937	-1.4821	SPF_ND - GF_ND
Zfp36l1	1.62811	6.60955	3.72531	0.00200617	0.0442532	-1.67038	SPF_ND - GF_ND
Hspa12b	1.66463	3.49919	3.72383	0.00201226	0.0443305	-1.41697	SPF_ND - GF_ND
9130410C08Rik	4.42135	-2.42499	4.75426	0.000250439	0.0168119	0.321035	SPF_ND - GF_ND
Tmem88	1.65559	2.6608	3.72	0.00202817	0.0446018	-1.30606	SPF_ND - GF_ND
Gpr141	4.42194	-2.73611	4.02552	0.00108451	0.0329047	-0.808658	SPF_ND - GF_ND
Gbp3	1.26653	4.66173	3.71869	0.00203366	0.0446432	-1.53802	SPF_ND - GF_ND
Rap1b	0.779879	6.98527	3.71793	0.00203683	0.0446732	-1.70123	SPF_ND - GF_ND
Cd200r4	4.43919	-1.45187	4.62664	0.000322545	0.0187747	0.255684	SPF_ND - GF_ND
2700080J24Rik	4.45377	-4.18258	4.67461	0.000293224	0.0179669	0.141316	SPF_ND - GF_ND
Iqcb1	-0.751236	4.42318	-3.71526	0.00204801	0.0447996	-1.58715	SPF_ND - GF_ND
Plekho2	1.04991	4.69876	3.7144	0.00205166	0.0448004	-1.58643	SPF_ND - GF_ND
Akr1e1	-0.573363	5.61609	-3.71482	0.00204989	0.0448004	-1.67988	SPF_ND - GF_ND
Ntn3	1.45002	1.95078	3.71321	0.00205669	0.0448325	-1.26553	SPF_ND - GF_ND
Tmem117	1.4044	2.66845	3.71319	0.00205675	0.0448325	-1.32122	SPF_ND - GF_ND
Selp	4.48491	-1.84759	4.65066	0.000307503	0.0182761	0.240075	SPF_ND - GF_ND
Adhfe1	1.61295	3.95786	3.71168	0.00206317	0.044854	-1.45174	SPF_ND - GF_ND
Tecr	-0.847633	7.33245	-3.71249	0.00205971	0.044854	-1.7141	SPF_ND - GF_ND
Gnl2	-1.0011	5.69377	-3.71117	0.0020653	0.0448611	-1.6948	SPF_ND - GF_ND
Trim21	1.59237	3.48709	3.70878	0.00207549	0.0450034	-1.41271	SPF_ND - GF_ND
Tnfrsf13b	4.49732	-0.646672	4.39485	0.000512909	0.0220693	-0.0897288	SPF_ND - GF_ND
Cxcl11	4.53225	-1.73103	4.50492	0.000411239	0.0204051	0.0624096	SPF_ND - GF_ND
Zfp523	-0.756533	5.50895	-3.70731	0.00208179	0.0450272	-1.69229	SPF_ND - GF_ND
Plce1	1.15572	6.03946	3.70511	0.00209124	0.0451868	-1.68925	SPF_ND - GF_ND
Tlr11	4.55989	-3.14202	4.02215	0.00109199	0.0330048	-0.817165	SPF_ND - GF_ND
9830004L10Rik	4.57533	-2.82177	3.99862	0.00114573	0.0339664	-0.853921	SPF_ND - GF_ND
Rtl3	1.85031	1.73013	3.69923	0.00211666	0.0452625	-1.26279	SPF_ND - GF_ND
Cd300lb	4.59292	-0.0134967	4.33533	0.000578259	0.0231902	-0.130148	SPF_ND - GF_ND
Dynlt1b	-1.26462	2.00702	-3.69932	0.00211626	0.0452625	-1.32286	SPF_ND - GF_ND
Fkbp7	1.67725	3.79654	3.70144	0.00210704	0.0452625	-1.4871	SPF_ND - GF_ND
Lgi1	1.19083	3.96175	3.69956	0.0021152	0.0452625	-1.49102	SPF_ND - GF_ND
Prcp	1.3297	4.19176	3.7005	0.00211114	0.0452625	-1.54306	SPF_ND - GF_ND
Pip4p2	0.877494	6.36201	3.70188	0.00210517	0.0452625	-1.72139	SPF_ND - GF_ND
Pnpla8	0.729493	6.54328	3.70298	0.00210038	0.0452625	-1.72459	SPF_ND - GF_ND
Id3	1.70753	7.09392	3.70042	0.00211147	0.0452625	-1.73166	SPF_ND - GF_ND
Sirpb1a	4.65096	-3.36051	5.81459	3.30104e-05	0.00735596	1.69928	SPF_ND - GF_ND
Il15ra	1.88192	2.50383	3.69824	0.00212098	0.0453081	-1.31364	SPF_ND - GF_ND
Notch4	1.98619	3.8765	3.69708	0.00212601	0.0453081	-1.4849	SPF_ND - GF_ND
Acsl4	0.772677	5.3488	3.69665	0.00212793	0.0453081	-1.67766	SPF_ND - GF_ND
St8sia4	1.84582	2.22426	3.69564	0.00213234	0.045363	-1.30064	SPF_ND - GF_ND
Meis2	-1.05719	6.18819	-3.69465	0.0021367	0.0454167	-1.74028	SPF_ND - GF_ND
Gbe1	0.946837	5.39027	3.69395	0.00213976	0.0454428	-1.68414	SPF_ND - GF_ND
Aass	1.77395	4.49209	3.69207	0.00214802	0.0455403	-1.56121	SPF_ND - GF_ND
Dnase1l1	1.50726	4.6058	3.69242	0.00214648	0.0455403	-1.58872	SPF_ND - GF_ND
Mchr1	1.92603	1.71401	3.69067	0.00215423	0.045594	-1.29658	SPF_ND - GF_ND
Ofd1	-0.798441	4.54284	-3.69093	0.0021531	0.045594	-1.64432	SPF_ND - GF_ND
2210407C18Rik	4.68608	-1.8045	4.33616	0.000577288	0.0231888	-0.214901	SPF_ND - GF_ND
Ripply1	4.69159	-2.0454	4.5987	0.000341	0.019146	0.102348	SPF_ND - GF_ND
Rhobtb3	1.0638	5.0313	3.68751	0.0021683	0.0457812	-1.6549	SPF_ND - GF_ND
Rab20	1.28694	2.64947	3.68659	0.00217237	0.0458212	-1.36906	SPF_ND - GF_ND
Abhd15	4.69647	-2.35715	3.67887	0.00220714	0.0463181	-1.33853	SPF_ND - GF_ND
Cfap206	-1.80713	1.16946	-3.68235	0.00219139	0.0460657	-1.30097	SPF_ND - GF_ND
Mccc1	0.920083	5.31612	3.68251	0.00219069	0.0460657	-1.6962	SPF_ND - GF_ND
Slc38a11	4.70437	0.647297	4.04195	0.00104876	0.032262	-0.621165	SPF_ND - GF_ND
4930430E12Rik	4.71638	-2.65243	6.04057	2.18469e-05	0.0068495	2.02613	SPF_ND - GF_ND
Pgpep1l	4.72828	-0.816882	5.02593	0.000147031	0.013419	0.908178	SPF_ND - GF_ND
Prps2	1.37217	5.32489	3.67752	0.00221328	0.0463685	-1.69845	SPF_ND - GF_ND
Asic2	-1.76864	3.3882	-3.67703	0.00221554	0.0463766	-1.53637	SPF_ND - GF_ND
Tmem232	4.73048	0.417175	4.99593	0.000155872	0.0136507	0.991703	SPF_ND - GF_ND
Nlrp3	4.737	-2.11975	4.15683	0.000830043	0.0282192	-0.535038	SPF_ND - GF_ND
Myhas	4.74518	1.80024	3.90715	0.00138143	0.0378042	-0.850035	SPF_ND - GF_ND
Kctd12b	1.74076	4.01507	3.67176	0.00223966	0.0467061	-1.53527	SPF_ND - GF_ND
Smad6	1.91466	3.8755	3.67154	0.0022407	0.0467061	-1.54626	SPF_ND - GF_ND
Sirpb1c	4.78029	-2.90368	5.21893	0.000101258	0.0115118	0.981191	SPF_ND - GF_ND
Eci2	0.9575	5.82479	3.66715	0.00226101	0.0470503	-1.76765	SPF_ND - GF_ND
Slc16a4	1.03277	3.5916	3.66422	0.00227466	0.0472292	-1.53465	SPF_ND - GF_ND
Wwp1	1.02379	6.50532	3.66337	0.00227864	0.0472584	-1.79685	SPF_ND - GF_ND
Dock11	1.30272	3.6014	3.6627	0.00228179	0.0472842	-1.54208	SPF_ND - GF_ND
Cst3	1.07068	10.7631	3.66165	0.00228674	0.0473471	-1.77567	SPF_ND - GF_ND
Col10a1	4.78179	2.21973	5.31183	8.47578e-05	0.010442	1.6698	SPF_ND - GF_ND
AL824709.1	4.81238	-4.1886	7.50258	1.79037e-06	0.00466326	3.5985	SPF_ND - GF_ND
Slc30a5	0.525167	6.2364	3.65951	0.00229684	0.0474375	-1.80734	SPF_ND - GF_ND
Gpr157	1.10607	3.42466	3.65895	0.00229947	0.0474521	-1.50975	SPF_ND - GF_ND
Serinc3	0.89403	8.22342	3.65852	0.0023015	0.0474545	-1.81944	SPF_ND - GF_ND
Cxcr3	4.81407	-3.18957	6.24183	1.52162e-05	0.00647244	2.27942	SPF_ND - GF_ND
Cd74	1.83347	6.34648	3.65676	0.00230984	0.0475474	-1.79359	SPF_ND - GF_ND
Dnajc22	4.82216	-1.46328	4.75179	0.000251663	0.0168119	0.381335	SPF_ND - GF_ND
Fgd5	1.92149	3.58508	3.65313	0.00232715	0.0477323	-1.54456	SPF_ND - GF_ND
Emc10	0.721441	6.46431	3.65389	0.00232353	0.0477323	-1.82456	SPF_ND - GF_ND
Bmpr2	0.829611	7.22359	3.65302	0.0023277	0.0477323	-1.83363	SPF_ND - GF_ND
Ctsh	1.8541	6.31618	3.65217	0.00233178	0.047761	-1.80567	SPF_ND - GF_ND
Cnr2	4.8454	-0.391043	4.96309	0.000166179	0.0139738	0.880469	SPF_ND - GF_ND
Il12b	4.86834	-1.22802	5.04244	0.000142388	0.0132069	0.883451	SPF_ND - GF_ND
Mrgprb1	4.8841	-2.64975	4.00367	0.00113399	0.0337492	-0.825878	SPF_ND - GF_ND
Aebp1	1.83848	6.06906	3.64979	0.0023432	0.0478082	-1.79886	SPF_ND - GF_ND
Ugdh	0.711421	6.16404	3.64897	0.00234718	0.0478082	-1.82549	SPF_ND - GF_ND
Insig2	0.763963	6.34468	3.65018	0.00234132	0.0478082	-1.82616	SPF_ND - GF_ND
Gm43031	-1.51023	0.698156	-3.64399	0.00237133	0.048173	-1.34451	SPF_ND - GF_ND
Klf11	1.14961	4.04913	3.64356	0.00237343	0.0481762	-1.64348	SPF_ND - GF_ND
BC028528	1.83169	1.58577	3.64112	0.00238539	0.0483356	-1.38087	SPF_ND - GF_ND
Hdac6	-0.982739	4.81879	-3.64037	0.00238909	0.0483356	-1.77956	SPF_ND - GF_ND
Vsnl1	-1.86315	5.23438	-3.6406	0.00238792	0.0483356	-1.80086	SPF_ND - GF_ND
Cavin2	1.78291	5.93255	3.64087	0.00238661	0.0483356	-1.80485	SPF_ND - GF_ND
Mcur1	1.10749	5.29638	3.63993	0.00239125	0.04834	-1.7782	SPF_ND - GF_ND
Dipk1a	0.809064	4.1822	3.63741	0.00240364	0.0484782	-1.68271	SPF_ND - GF_ND
Lrp5	1.6055	5.47167	3.63696	0.00240591	0.0484782	-1.78277	SPF_ND - GF_ND
Mybbp1a	-0.614051	6.11333	-3.63799	0.00240078	0.0484782	-1.85473	SPF_ND - GF_ND
Fus	-0.578067	8.06578	-3.6371	0.00240521	0.0484782	-1.86394	SPF_ND - GF_ND
Rap2c	0.705019	4.93451	3.63647	0.0024083	0.0484868	-1.77321	SPF_ND - GF_ND
Phactr2	1.21155	6.35191	3.63335	0.00242381	0.0487242	-1.84973	SPF_ND - GF_ND
Trim35	1.23737	6.63606	3.6325	0.00242807	0.048766	-1.86337	SPF_ND - GF_ND
Dhrs2	4.90012	-2.20595	3.77309	0.00181857	0.042299	-1.16737	SPF_ND - GF_ND
Zmynd8	-0.899808	6.31653	-3.63116	0.00243479	0.0488219	-1.8719	SPF_ND - GF_ND
Prrg1	1.89798	3.04781	3.62933	0.00244397	0.0489267	-1.53035	SPF_ND - GF_ND
Rcn3	1.78298	5.06573	3.62935	0.00244386	0.0489267	-1.7768	SPF_ND - GF_ND
Ttc38	1.06647	4.25687	3.6289	0.00244615	0.0489309	-1.68569	SPF_ND - GF_ND
Fcer1g	1.74205	3.60637	3.62787	0.0024513	0.0489365	-1.59604	SPF_ND - GF_ND
Pex10	-0.832383	3.73643	-3.62727	0.00245433	0.0489365	-1.68034	SPF_ND - GF_ND
Plcd3	-1.13215	5.40717	-3.62844	0.00244846	0.0489365	-1.85091	SPF_ND - GF_ND
Akt2	0.960872	7.12336	3.62743	0.00245352	0.0489365	-1.88354	SPF_ND - GF_ND
Ces2e	4.90726	1.75025	4.10602	0.000920398	0.0298967	-0.486135	SPF_ND - GF_ND
Psma8	4.92748	-2.19675	4.59327	0.00034471	0.0192199	0.159769	SPF_ND - GF_ND
Frrs1	1.82224	4.38354	3.62276	0.00247722	0.049195	-1.68271	SPF_ND - GF_ND
Pisd	1.02372	3.97959	3.62295	0.00247626	0.049195	-1.6875	SPF_ND - GF_ND
Slc15a5	4.95784	-2.14419	4.39141	0.000516469	0.0221074	-0.20065	SPF_ND - GF_ND
Rapsn	1.64929	4.26517	3.62173	0.0024825	0.049242	-1.67788	SPF_ND - GF_ND
Cbr3	1.48737	3.1884	3.61951	0.00249388	0.0494071	-1.58109	SPF_ND - GF_ND
Igha	4.99252	-4.33874	3.72594	0.00200358	0.0442532	-1.29027	SPF_ND - GF_ND
Patl2	5.12061	-3.29362	7.12584	3.3182e-06	0.0051399	3.25238	SPF_ND - GF_ND
Egr2	5.17056	-1.05121	4.34727	0.000564494	0.0230035	-0.170129	SPF_ND - GF_ND
Lratd2	0.943286	5.9088	3.61623	0.00251074	0.0494644	-1.87335	SPF_ND - GF_ND
Ctsb	0.748054	9.62386	3.61762	0.00250358	0.0494644	-1.88511	SPF_ND - GF_ND
Foxl1	5.28729	-1.48029	6.32956	1.30193e-05	0.00647244	2.68269	SPF_ND - GF_ND
Stard10	-1.02567	6.25115	-3.61678	0.00250793	0.0494644	-1.9006	SPF_ND - GF_ND
A530064D06Rik	5.53193	-2.81257	5.01137	0.000151256	0.0134624	0.733051	SPF_ND - GF_ND
Slc25a45	1.72934	2.56113	3.61506	0.0025168	0.0494937	-1.51306	SPF_ND - GF_ND
Lyn	1.87951	3.99816	3.61458	0.0025193	0.0494937	-1.65601	SPF_ND - GF_ND
Afap1l1	1.51427	4.29291	3.6144	0.00252021	0.0494937	-1.70832	SPF_ND - GF_ND
Mettl7a1	1.26317	6.19084	3.61366	0.00252405	0.0495298	-1.88874	SPF_ND - GF_ND
Corin	5.56293	-0.871336	4.18511	0.000783714	0.0272899	-0.413476	SPF_ND - GF_ND
Gm26705	-1.90093	-2.04156	-3.61234	0.00253094	0.0495842	-1.39812	SPF_ND - GF_ND
Cd244a	5.59576	-2.26904	8.64386	3.08396e-07	0.0037843	4.72524	SPF_ND - GF_ND
Rnf128	1.88892	3.53001	3.61128	0.00253648	0.0496165	-1.59877	SPF_ND - GF_ND
Tmem202	1.1767	0.688418	3.60974	0.0025445	0.0496269	-1.39777	SPF_ND - GF_ND
Foxi3	5.6088	-1.33602	3.97548	0.00120121	0.0351485	-0.822022	SPF_ND - GF_ND
Tcf21	5.64933	-1.46237	4.83967	0.000211636	0.0157042	0.574041	SPF_ND - GF_ND
Ccl19	5.67615	-2.1575	7.17912	3.03747e-06	0.0051399	3.49881	SPF_ND - GF_ND
Tmem241	1.03203	2.93257	3.609	0.00254839	0.0496535	-1.56147	SPF_ND - GF_ND
Alkal2	5.75811	-0.256943	5.05525	0.00013889	0.0129408	1.00717	SPF_ND - GF_ND
Lilrb4a	5.95037	0.233997	4.46547	0.000445069	0.020946	0.0747823	SPF_ND - GF_ND
Cldn5	1.54113	5.12121	3.60688	0.00255956	0.0497537	-1.82438	SPF_ND - GF_ND
Spin4	1.7921	1.59249	3.60528	0.00256797	0.0498001	-1.44434	SPF_ND - GF_ND
Rhoq	1.35586	6.58518	3.60574	0.00256555	0.0498001	-1.91289	SPF_ND - GF_ND
Sele	6.06261	-2.05452	5.43925	6.65306e-05	0.00936872	1.38365	SPF_ND - GF_ND
Cflar	1.07989	6.67289	3.60379	0.00257588	0.0498709	-1.92321	SPF_ND - GF_ND
Mfap4	1.7008	5.89391	3.60257	0.00258236	0.049923	-1.89039	SPF_ND - GF_ND
Clec3a	6.09443	-2.06394	3.79384	0.00174273	0.0414111	-1.13821	SPF_ND - GF_ND
3000002C10Rik	-0.986196	2.21285	-3.60104	0.0025905	0.0499261	-1.54247	SPF_ND - GF_ND
Zfp553	-0.65777	4.30512	-3.60142	0.00258847	0.0499261	-1.80967	SPF_ND - GF_ND
Pbx4	-1.65884	0.530865	-3.59833	0.00260501	0.0500097	-1.44132	SPF_ND - GF_ND
Ccdc13	1.75198	1.34785	3.59905	0.00260114	0.0500097	-1.44755	SPF_ND - GF_ND
Lrrc32	2.18895	3.27525	3.59974	0.00259743	0.0500097	-1.60877	SPF_ND - GF_ND
Dkk2	1.68753	5.23863	3.59877	0.00260264	0.0500097	-1.85549	SPF_ND - GF_ND
Osmr	1.51416	5.82574	3.59852	0.00260396	0.0500097	-1.88449	SPF_ND - GF_ND
Mast2	-0.950469	6.50882	-3.59763	0.00260873	0.0500423	-1.94257	SPF_ND - GF_ND
Gm33651	4.17895	-4.07989	3.59625	0.00261615	0.0501072	-1.5162	SPF_ND - GF_ND
Chp2	1.86857	2.60223	3.59632	0.00261581	0.0501072	-1.52193	SPF_ND - GF_ND
Mical1	1.53579	3.93949	3.5952	0.00262181	0.0501767	-1.69752	SPF_ND - GF_ND
Gm7932	3.3716	-1.0902	3.59318	0.00263273	0.050347	-1.4308	SPF_ND - GF_ND
Gm12198	2.68705	-3.65389	3.59154	0.00264164	0.0504784	-1.52579	SPF_ND - GF_ND
Spaca9	3.27006	-4.15301	3.59013	0.00264933	0.0505085	-1.53048	SPF_ND - GF_ND
Tor4a	2.34205	3.89381	3.59035	0.00264814	0.0505085	-1.66987	SPF_ND - GF_ND
Zfp386	-0.560061	5.09499	-3.5905	0.00264731	0.0505085	-1.90113	SPF_ND - GF_ND
Prrg3	1.40982	4.19174	3.58975	0.00265139	0.050509	-1.75192	SPF_ND - GF_ND
Sod3	1.47945	5.54689	3.5891	0.00265494	0.0505376	-1.89976	SPF_ND - GF_ND
Trim30d	1.51303	2.56108	3.58819	0.00265993	0.0505574	-1.53415	SPF_ND - GF_ND
Fkbp5	1.14933	5.8205	3.58817	0.00266005	0.0505574	-1.93061	SPF_ND - GF_ND
Adgre5	1.81042	4.22885	3.58679	0.00266762	0.0506624	-1.75476	SPF_ND - GF_ND
Sh2b3	1.09801	4.8154	3.58607	0.00267157	0.0506984	-1.84999	SPF_ND - GF_ND
Cxcl5	4.09699	-0.964484	3.58448	0.00268031	0.0507871	-1.44966	SPF_ND - GF_ND
Med24	-0.849216	5.79682	-3.58448	0.00268034	0.0507871	-1.95138	SPF_ND - GF_ND
Efemp2	1.2325	5.21561	3.58286	0.00268927	0.0509174	-1.89328	SPF_ND - GF_ND
Gm42755	3.39016	-2.66699	3.5788	0.00271186	0.0512596	-1.49971	SPF_ND - GF_ND
Gm10425	3.71288	-3.27699	3.57878	0.00271194	0.0512596	-1.5366	SPF_ND - GF_ND
Atp6v0e	1.10729	6.15837	3.5785	0.00271355	0.0512596	-1.9629	SPF_ND - GF_ND
Mrgprh	3.52376	-3.95593	3.57798	0.00271644	0.0512752	-1.55726	SPF_ND - GF_ND
Robo4	1.9076	3.47923	3.57676	0.00272328	0.051326	-1.68415	SPF_ND - GF_ND
Lrp6	1.12455	7.12935	3.57694	0.00272226	0.051326	-1.98516	SPF_ND - GF_ND
Fut1	3.44004	-3.45148	3.57535	0.00273117	0.0514357	-1.52317	SPF_ND - GF_ND
Fbn1	1.60589	6.2935	3.57459	0.00273546	0.0514773	-1.95951	SPF_ND - GF_ND
Slc28a1	3.00475	-4.05768	3.57185	0.00275093	0.0517292	-1.5598	SPF_ND - GF_ND
Slfn8	2.15062	2.0718	3.57088	0.00275645	0.0517937	-1.52656	SPF_ND - GF_ND
Mir5136	-3.40776	-4.56222	-3.56887	0.00276789	0.0519298	-1.56009	SPF_ND - GF_ND
Gm23172	2.8622	-4.51613	3.56916	0.00276618	0.0519298	-1.58746	SPF_ND - GF_ND
Lilr4b	2.54162	2.48289	3.56754	0.00277545	0.0519929	-1.55686	SPF_ND - GF_ND
Gm37607	-1.32905	2.0012	-3.56757	0.00277526	0.0519929	-1.59195	SPF_ND - GF_ND
Pamr1	3.05455	2.92083	3.56615	0.0027834	0.0521025	-1.58669	SPF_ND - GF_ND
Cd72	1.78385	1.57234	3.56566	0.00278624	0.0521164	-1.52051	SPF_ND - GF_ND
4930455H04Rik	3.29727	-4.60516	3.56504	0.0027898	0.0521435	-1.57455	SPF_ND - GF_ND
Gm15179	3.35872	-0.495751	3.56384	0.00279667	0.0521933	-1.47401	SPF_ND - GF_ND
Sox6	1.3965	4.43964	3.56401	0.00279567	0.0521933	-1.80034	SPF_ND - GF_ND
Trim30a	2.28975	3.5085	3.5629	0.00280207	0.0522546	-1.66889	SPF_ND - GF_ND
Rbm43	0.82739	3.8931	3.5619	0.00280787	0.0522842	-1.80415	SPF_ND - GF_ND
Thap12	0.754073	7.04375	3.5621	0.00280671	0.0522842	-2.01653	SPF_ND - GF_ND
Tvp23b	0.654106	5.94711	3.56126	0.00281154	0.0523133	-1.99904	SPF_ND - GF_ND
Hbb-bs	2.1079	6.44277	3.56081	0.00281419	0.0523179	-1.95788	SPF_ND - GF_ND
Ugp2	1.49735	7.51368	3.56049	0.00281602	0.0523179	-2.01798	SPF_ND - GF_ND
Kat5	-0.577236	5.10462	-3.55869	0.00282651	0.0524735	-1.9675	SPF_ND - GF_ND
S1pr4	1.82623	0.223685	3.55737	0.0028342	0.0525376	-1.48723	SPF_ND - GF_ND
Cdr2l	0.935896	4.57666	3.5574	0.00283398	0.0525376	-1.86596	SPF_ND - GF_ND
Crispld2	1.9347	5.97349	3.557	0.00283636	0.0525384	-1.97743	SPF_ND - GF_ND
B4galt5	1.07856	4.25635	3.55587	0.00284296	0.0526213	-1.85969	SPF_ND - GF_ND
Tmem200b	1.95233	2.21583	3.55538	0.00284579	0.0526343	-1.60993	SPF_ND - GF_ND
Sh3bgr	2.31412	5.9536	3.55389	0.00285456	0.0527243	-1.94077	SPF_ND - GF_ND
Lats2	0.613836	5.3369	3.55383	0.00285491	0.0527243	-1.98274	SPF_ND - GF_ND
Rnft1	0.651258	5.38535	3.55166	0.00286769	0.052921	-1.97968	SPF_ND - GF_ND
Rerg	1.80487	3.78389	3.55069	0.00287344	0.0529876	-1.77437	SPF_ND - GF_ND
Lat2	1.97879	0.676961	3.54986	0.00287834	0.0530385	-1.5081	SPF_ND - GF_ND
Mapk1ip1	-1.27279	4.56898	-3.54632	0.00289943	0.0533551	-1.9482	SPF_ND - GF_ND
Msrb3	1.97465	5.78639	3.54624	0.0028999	0.0533551	-1.97726	SPF_ND - GF_ND
Ccser2	0.958005	6.57135	3.54589	0.00290198	0.0533551	-2.03733	SPF_ND - GF_ND
2610318M16Rik	3.56025	-3.11933	3.54522	0.00290595	0.053377	-1.58168	SPF_ND - GF_ND
Car13	2.41457	3.19914	3.54497	0.00290748	0.053377	-1.66732	SPF_ND - GF_ND
Timp1	1.89076	2.1298	3.54382	0.0029144	0.0534644	-1.60645	SPF_ND - GF_ND
Gm4876	1.49093	1.9831	3.54318	0.00291821	0.0534947	-1.58485	SPF_ND - GF_ND
Gm32569	3.47408	-3.40827	3.54277	0.00292067	0.0535002	-1.59594	SPF_ND - GF_ND
Lpar1	1.32459	4.76427	3.54187	0.00292611	0.0535603	-1.92232	SPF_ND - GF_ND
S100a9	4.90729	-1.26714	3.54096	0.00293156	0.053581	-1.52527	SPF_ND - GF_ND
Gns	0.753039	8.00567	3.54101	0.00293127	0.053581	-2.0599	SPF_ND - GF_ND
Il2ra	3.78248	-1.48909	3.54052	0.00293424	0.0535904	-1.52621	SPF_ND - GF_ND
Gm50011	3.29666	-2.02289	3.53983	0.00293841	0.0536271	-1.56985	SPF_ND - GF_ND
Smpdl3b	1.81278	1.23164	3.53816	0.00294855	0.053654	-1.5593	SPF_ND - GF_ND
Cnn1	2.4559	1.95696	3.53859	0.00294594	0.053654	-1.5995	SPF_ND - GF_ND
Gm19142	3.16915	-4.85937	3.5382	0.00294828	0.053654	-1.62822	SPF_ND - GF_ND
Prdx1	0.987013	8.6912	3.53883	0.00294449	0.053654	-2.05743	SPF_ND - GF_ND
Pmaip1	1.54672	0.770062	3.53668	0.00295751	0.0537776	-1.53706	SPF_ND - GF_ND
Chst7	2.25373	-0.173359	3.53471	0.00296957	0.0538289	-1.52135	SPF_ND - GF_ND
Osm	3.56991	-2.90766	3.53582	0.00296278	0.0538289	-1.57458	SPF_ND - GF_ND
Slc15a2	-2.27966	5.25663	-3.53514	0.00296694	0.0538289	-1.98601	SPF_ND - GF_ND
Slc4a4	2.60439	6.29588	3.53409	0.00297336	0.0538289	-2.0169	SPF_ND - GF_ND
Sfswap	-0.763668	5.99507	-3.53516	0.00296683	0.0538289	-2.0607	SPF_ND - GF_ND
Tex2	0.748461	6.79943	3.5343	0.00297207	0.0538289	-2.06923	SPF_ND - GF_ND
Retsat	0.892657	4.90872	3.53309	0.00297946	0.0538999	-1.95286	SPF_ND - GF_ND
Aplnr	2.78196	0.480508	3.53208	0.00298568	0.0539731	-1.53001	SPF_ND - GF_ND
Rab22a	0.704612	5.85481	3.52995	0.00299881	0.054171	-2.0531	SPF_ND - GF_ND
Tdrp	1.10916	3.87577	3.52901	0.00300462	0.0542364	-1.83837	SPF_ND - GF_ND
Lrrc8c	1.5535	4.31534	3.52645	0.00302049	0.0544832	-1.88381	SPF_ND - GF_ND
Pde4c	2.42486	0.446965	3.52534	0.00302744	0.0544943	-1.54489	SPF_ND - GF_ND
Tgtp1	2.63577	1.49021	3.52424	0.0030343	0.0544943	-1.57008	SPF_ND - GF_ND
Slc6a2	2.53685	1.50924	3.52454	0.00303242	0.0544943	-1.57474	SPF_ND - GF_ND
Gm42809	3.14702	-4.52802	3.52567	0.00302534	0.0544943	-1.64884	SPF_ND - GF_ND
Sh3tc1	1.39546	2.66021	3.52474	0.00303117	0.0544943	-1.7003	SPF_ND - GF_ND
Eps15	0.731769	6.6584	3.52447	0.00303287	0.0544943	-2.08902	SPF_ND - GF_ND
Atp1b4	3.50535	-0.930075	3.52355	0.00303861	0.0545083	-1.55005	SPF_ND - GF_ND
Slc6a20a	1.38727	6.31083	3.52306	0.00304168	0.0545083	-2.0599	SPF_ND - GF_ND
Scpep1	1.3434	6.0518	3.52329	0.00304019	0.0545083	-2.0621	SPF_ND - GF_ND
Csf1	1.55927	4.35481	3.52219	0.00304709	0.0545646	-1.91258	SPF_ND - GF_ND
Lamp1	0.855737	8.64002	3.52185	0.00304923	0.0545646	-2.09232	SPF_ND - GF_ND
Gm1966	5.34732	-1.66593	3.51946	0.00306429	0.0547846	-1.59172	SPF_ND - GF_ND
Plbd1	1.52193	3.94346	3.5192	0.00306594	0.0547846	-1.82538	SPF_ND - GF_ND
Kcnk6	2.46865	2.54749	3.51805	0.0030732	0.0548747	-1.66718	SPF_ND - GF_ND
5330438D12Rik	-1.49393	2.29695	-3.51559	0.0030888	0.0551137	-1.73289	SPF_ND - GF_ND
Shisa3	2.42643	2.92871	3.51489	0.0030933	0.0551287	-1.70403	SPF_ND - GF_ND
Sh3pxd2b	1.10599	5.17972	3.51476	0.00309409	0.0551287	-2.02133	SPF_ND - GF_ND
Pou3f4	2.86578	-4.03373	3.51392	0.00309946	0.055145	-1.64936	SPF_ND - GF_ND
Smad5	0.744755	6.37061	3.5141	0.00309831	0.055145	-2.10402	SPF_ND - GF_ND
Tmem221	1.44727	0.937028	3.51209	0.00311116	0.0553135	-1.58999	SPF_ND - GF_ND
Ccl3	3.12424	-1.69778	3.5109	0.00311881	0.0554098	-1.57874	SPF_ND - GF_ND
Rps19-ps3	-1.33029	0.818855	-3.50773	0.00313923	0.0554948	-1.62259	SPF_ND - GF_ND
Col13a1	1.72627	2.31645	3.50772	0.00313927	0.0554948	-1.70296	SPF_ND - GF_ND
Sox7	2.01655	3.20328	3.50806	0.00313709	0.0554948	-1.78333	SPF_ND - GF_ND
Cryzl2	1.12045	3.72001	3.50929	0.00312914	0.0554948	-1.86497	SPF_ND - GF_ND
Lrrn4cl	1.4755	3.98613	3.5083	0.00313552	0.0554948	-1.87235	SPF_ND - GF_ND
Ndn	-1.07961	6.20703	-3.5096	0.00312714	0.0554948	-2.1177	SPF_ND - GF_ND
Txnip	1.66037	8.2229	3.50879	0.00313237	0.0554948	-2.12141	SPF_ND - GF_ND
BC147527	3.7409	-2.65978	3.50648	0.0031473	0.0555685	-1.6248	SPF_ND - GF_ND
Zfr2	-0.904669	4.09214	-3.50639	0.00314792	0.0555685	-1.95704	SPF_ND - GF_ND
Gm48249	-2.15774	-0.552247	-3.50585	0.00315138	0.0555697	-1.57195	SPF_ND - GF_ND
Lrrc66	-2.24126	1.19136	-3.5055	0.00315369	0.0555697	-1.67293	SPF_ND - GF_ND
Acads	1.41502	4.93719	3.50534	0.00315472	0.0555697	-1.99489	SPF_ND - GF_ND
Cyp4f17	0.860608	5.71766	3.50488	0.00315767	0.0555822	-2.08475	SPF_ND - GF_ND
Gm34425	3.26445	-2.9533	3.50437	0.00316099	0.0556011	-1.62642	SPF_ND - GF_ND
Gm37885	3.03213	-3.61281	3.50392	0.00316397	0.0556141	-1.6607	SPF_ND - GF_ND
Nipsnap2	1.28672	7.09651	3.50309	0.00316934	0.0556691	-2.1308	SPF_ND - GF_ND
Klf9	1.14109	7.23881	3.50248	0.00317332	0.0556995	-2.13675	SPF_ND - GF_ND
Snx33	1.48675	5.01872	3.50201	0.00317641	0.0557143	-2.02736	SPF_ND - GF_ND
Cers5	0.673795	5.90277	3.50038	0.00318713	0.0558627	-2.11813	SPF_ND - GF_ND
Reep2	-1.76023	4.07936	-3.49946	0.00319312	0.0559281	-2.00526	SPF_ND - GF_ND
Svopl	2.57828	-0.153068	3.4978	0.00320409	0.0560806	-1.58698	SPF_ND - GF_ND
Aga	1.20899	4.66415	3.49701	0.00320932	0.0561325	-2.01203	SPF_ND - GF_ND
Htr3a	1.37302	3.73892	3.4963	0.00321398	0.0561743	-1.83737	SPF_ND - GF_ND
Gm48802	3.94946	-3.05085	3.49559	0.00321867	0.0562168	-1.6585	SPF_ND - GF_ND
Gsdmd	1.55595	3.21284	3.49491	0.00322324	0.0562568	-1.81227	SPF_ND - GF_ND
B430306N03Rik	2.55879	-0.637663	3.49393	0.00322975	0.0562912	-1.5933	SPF_ND - GF_ND
Gm16712	3.09258	-4.14679	3.49424	0.00322763	0.0562912	-1.68501	SPF_ND - GF_ND
Tbc1d2b	1.5369	5.22968	3.49353	0.00323237	0.0562973	-2.05677	SPF_ND - GF_ND
Gcsam	3.54929	-2.30644	3.49274	0.00323765	0.0563429	-1.6338	SPF_ND - GF_ND
Map3k7cl	3.50733	2.20874	3.49246	0.00323954	0.0563429	-1.63993	SPF_ND - GF_ND
Cspg4	1.59816	3.56455	3.49134	0.00324696	0.056393	-1.86347	SPF_ND - GF_ND
Arfgef2	0.810245	6.87186	3.49148	0.00324608	0.056393	-2.15555	SPF_ND - GF_ND
Prps1l1	2.88769	-4.86764	3.4896	0.00325866	0.0565564	-1.71087	SPF_ND - GF_ND
Sox18	2.08658	3.44816	3.4887	0.00326472	0.056622	-1.85503	SPF_ND - GF_ND
Ms4a14	2.08067	0.32824	3.4875	0.00327276	0.056697	-1.61152	SPF_ND - GF_ND
Nipal4	4.17955	-2.87061	3.48737	0.00327362	0.056697	-1.64793	SPF_ND - GF_ND
Klrb1b	3.6	-2.46189	3.48615	0.00328187	0.056721	-1.6445	SPF_ND - GF_ND
Trdv4	4.24794	-3.24391	3.48624	0.0032813	0.056721	-1.68021	SPF_ND - GF_ND
Gm29776	2.9557	-4.64435	3.48662	0.0032787	0.056721	-1.70493	SPF_ND - GF_ND
Lef1	1.24077	1.99564	3.48476	0.00329126	0.0568437	-1.73509	SPF_ND - GF_ND
Tgtp2	2.72134	1.78116	3.48362	0.00329906	0.0569387	-1.66026	SPF_ND - GF_ND
Zfp414	-0.852984	3.54626	-3.48275	0.00330498	0.0570011	-1.93701	SPF_ND - GF_ND
Gm13816	3.12047	-4.45411	3.48135	0.00331448	0.0571252	-1.71763	SPF_ND - GF_ND
Gpr17	4.30231	-1.93948	3.47912	0.00332978	0.0573092	-1.63068	SPF_ND - GF_ND
Mir6338	3.10835	-4.24533	3.47931	0.00332841	0.0573092	-1.72105	SPF_ND - GF_ND
C630004M23Rik	-2.19144	-2.28817	-3.47725	0.0033426	0.0574899	-1.62424	SPF_ND - GF_ND
Dchs2	3.26774	-0.592681	3.47477	0.00335968	0.0576442	-1.62711	SPF_ND - GF_ND
Gm43924	3.44592	-2.32544	3.47469	0.00336026	0.0576442	-1.66811	SPF_ND - GF_ND
Poglut3	1.48436	4.45632	3.4746	0.00336087	0.0576442	-2.01485	SPF_ND - GF_ND
Exoc7	-0.464718	5.4727	-3.47498	0.00335824	0.0576442	-2.15684	SPF_ND - GF_ND
Sytl4	3.3704	1.16123	3.47343	0.00336898	0.0577432	-1.6475	SPF_ND - GF_ND
Entpd3	-1.5915	1.44722	-3.47219	0.00337763	0.0578516	-1.71804	SPF_ND - GF_ND
Fbln7	1.79232	3.50819	3.47079	0.00338734	0.0578623	-1.89657	SPF_ND - GF_ND
Dbt	0.946927	5.354	3.47088	0.00338672	0.0578623	-2.12565	SPF_ND - GF_ND
Ifitm3	1.51776	6.37988	3.47076	0.00338759	0.0578623	-2.17924	SPF_ND - GF_ND
Tbc1d9b	0.942703	6.35919	3.47126	0.00338406	0.0578623	-2.18803	SPF_ND - GF_ND
Gm13570	-3.0392	-4.50678	-3.4697	0.00339496	0.0579219	-1.68624	SPF_ND - GF_ND
H2-K1	1.30761	7.52793	3.46959	0.00339576	0.0579219	-2.20344	SPF_ND - GF_ND
Gm26558	2.83841	-3.85034	3.46906	0.00339945	0.057945	-1.72043	SPF_ND - GF_ND
Carmn	4.15406	-2.51034	3.46823	0.00340527	0.0579903	-1.68522	SPF_ND - GF_ND
Dnal4	-0.618431	5.05324	-3.46801	0.00340679	0.0579903	-2.15122	SPF_ND - GF_ND
Tmem198b	1.51412	3.06551	3.46481	0.00342931	0.0581739	-1.85575	SPF_ND - GF_ND
Plek	1.50892	3.89707	3.46595	0.00342129	0.0581739	-1.94309	SPF_ND - GF_ND
Enpep	2.02723	4.42586	3.46546	0.00342474	0.0581739	-1.99852	SPF_ND - GF_ND
Boc	1.45877	5.00667	3.46561	0.00342367	0.0581739	-2.09312	SPF_ND - GF_ND
Cystm1	1.11724	5.71986	3.4651	0.00342728	0.0581739	-2.16341	SPF_ND - GF_ND
AW112010	2.06628	2.02509	3.46313	0.00344123	0.0583217	-1.73151	SPF_ND - GF_ND
Dazap1	-0.599846	5.62384	-3.46292	0.00344273	0.0583217	-2.19265	SPF_ND - GF_ND
Gm37900	-2.99876	-4.04901	-3.46232	0.00344696	0.0583534	-1.73065	SPF_ND - GF_ND
Gm10775	-3.54881	-3.99149	-3.46033	0.00346112	0.058501	-1.71777	SPF_ND - GF_ND
Synpo	1.55789	6.07153	3.46049	0.00346001	0.058501	-2.18092	SPF_ND - GF_ND
Cat	1.17297	7.13739	3.4601	0.00346276	0.058501	-2.21868	SPF_ND - GF_ND
Olfr1033	2.21177	0.0627436	3.45857	0.00347366	0.0586286	-1.65631	SPF_ND - GF_ND
Clec11a	2.18279	4.1553	3.45838	0.00347504	0.0586286	-2.00161	SPF_ND - GF_ND
Alx1	2.27646	0.690427	3.45693	0.00348548	0.058645	-1.67601	SPF_ND - GF_ND
AB124611	1.86917	0.720884	3.45731	0.00348274	0.058645	-1.6798	SPF_ND - GF_ND
Vax1	3.56182	-3.77156	3.45696	0.00348522	0.058645	-1.7331	SPF_ND - GF_ND
Abr	0.724649	6.9916	3.45767	0.00348015	0.058645	-2.22714	SPF_ND - GF_ND
Cyp27a1	1.18219	4.41355	3.45614	0.00349115	0.0587006	-2.04576	SPF_ND - GF_ND
Morc4	1.10987	2.40958	3.45522	0.00349775	0.0587716	-1.8048	SPF_ND - GF_ND
Spcs3	0.819394	6.03102	3.45488	0.0035002	0.058773	-2.21034	SPF_ND - GF_ND
Gldc	1.1639	6.5648	3.45423	0.00350486	0.0588115	-2.22213	SPF_ND - GF_ND
Cyth2	-0.954812	5.87647	-3.45377	0.00350821	0.0588278	-2.2224	SPF_ND - GF_ND
Klk7	3.17739	-4.59534	3.45223	0.00351938	0.0589473	-1.75026	SPF_ND - GF_ND
Raly	-0.608539	7.3634	-3.45213	0.00352009	0.0589473	-2.24159	SPF_ND - GF_ND
3930402G23Rik	1.79406	0.927893	3.45141	0.00352529	0.0589945	-1.69256	SPF_ND - GF_ND
Tbc1d21	3.24488	-3.40068	3.45086	0.00352927	0.0590212	-1.74359	SPF_ND - GF_ND
Map3k19	2.62499	-3.2568	3.44985	0.00353668	0.0590682	-1.71759	SPF_ND - GF_ND
Asah1	0.920916	6.66251	3.44982	0.00353685	0.0590682	-2.23838	SPF_ND - GF_ND
AA465934	-1.60694	2.18383	-3.44895	0.00354322	0.0591348	-1.85444	SPF_ND - GF_ND
Asb12	3.07928	1.24699	3.44805	0.00354976	0.0591385	-1.69188	SPF_ND - GF_ND
Gm16217	3.44832	-2.41095	3.44772	0.00355222	0.0591385	-1.71626	SPF_ND - GF_ND
Cd300ld	2.5202	1.27279	3.44641	0.00356181	0.0591385	-1.71632	SPF_ND - GF_ND
Gm45564	3.03041	-3.76553	3.44631	0.00356253	0.0591385	-1.73968	SPF_ND - GF_ND
Olfr111	3.47669	-4.58733	3.44692	0.00355808	0.0591385	-1.76562	SPF_ND - GF_ND
Cdc25a	0.903086	3.35147	3.4471	0.00355673	0.0591385	-1.95141	SPF_ND - GF_ND
Arhgdib	2.13781	4.36349	3.44754	0.0035535	0.0591385	-2.01969	SPF_ND - GF_ND
Lipo3	0.774279	4.8125	3.44677	0.00355913	0.0591385	-2.14142	SPF_ND - GF_ND
Ano5	2.70408	3.93773	3.44575	0.00356662	0.0591667	-1.90697	SPF_ND - GF_ND
Btnl2	3.34315	-4.53939	3.44507	0.00357166	0.0591711	-1.77045	SPF_ND - GF_ND
Vill	1.6537	2.77421	3.44517	0.00357089	0.0591711	-1.85835	SPF_ND - GF_ND
Tspan11	2.85468	3.46157	3.44452	0.00357567	0.059198	-1.90094	SPF_ND - GF_ND
1700109G14Rik	2.41172	0.109223	3.44326	0.00358496	0.0592332	-1.68449	SPF_ND - GF_ND
Gja4	1.65511	2.5978	3.44378	0.00358112	0.0592332	-1.85825	SPF_ND - GF_ND
Nr3c1	0.792698	6.48077	3.44327	0.0035849	0.0592332	-2.24827	SPF_ND - GF_ND
Inpp5k	1.07379	8.47932	3.44281	0.00358831	0.059249	-2.25645	SPF_ND - GF_ND
G430095P16Rik	3.37471	-2.83475	3.44107	0.00360121	0.0593274	-1.73099	SPF_ND - GF_ND
Sgcd	2.55668	2.01163	3.44087	0.00360264	0.0593274	-1.7565	SPF_ND - GF_ND
Wdr74	-0.642423	4.36633	-3.44105	0.0036013	0.0593274	-2.14351	SPF_ND - GF_ND
Ifit3	1.44897	6.13802	3.44153	0.0035978	0.0593274	-2.22056	SPF_ND - GF_ND
Spcs1	0.738782	6.36552	3.43907	0.00361604	0.0595086	-2.25652	SPF_ND - GF_ND
Dnase1l3	3.81646	-2.5244	3.43833	0.00362156	0.0595599	-1.73689	SPF_ND - GF_ND
Gm47171	3.44143	-0.606281	3.43752	0.0036276	0.0596196	-1.70189	SPF_ND - GF_ND
Pfdn6	-0.984081	5.16881	-3.4341	0.00365321	0.0600008	-2.22585	SPF_ND - GF_ND
Deup1	3.83481	-2.34912	3.43347	0.003658	0.0600219	-1.7393	SPF_ND - GF_ND
Nrp1	1.86425	5.69628	3.43329	0.00365934	0.0600219	-2.20139	SPF_ND - GF_ND
Bpifb1	3.64503	1.10514	3.43216	0.00366784	0.0600747	-1.73573	SPF_ND - GF_ND
Gm16534	2.88218	-4.19048	3.43148	0.00367304	0.0600747	-1.79169	SPF_ND - GF_ND
Pkn3	1.38764	2.82251	3.43126	0.00367468	0.0600747	-1.90194	SPF_ND - GF_ND
Adcy4	2.06948	2.9659	3.43221	0.00366747	0.0600747	-1.9069	SPF_ND - GF_ND
Prrx1	1.89553	5.29993	3.43172	0.0036712	0.0600747	-2.17952	SPF_ND - GF_ND
Sult1a1	1.37237	4.7411	3.43058	0.00367985	0.0601196	-2.14053	SPF_ND - GF_ND
Zmat3	0.743599	5.01293	3.42978	0.00368589	0.060139	-2.19103	SPF_ND - GF_ND
Xbp1	0.627097	6.88146	3.42986	0.00368531	0.060139	-2.28488	SPF_ND - GF_ND
Oxct1	1.22217	8.10183	3.42898	0.00369197	0.0601985	-2.28515	SPF_ND - GF_ND
Mbnl1	0.706152	7.53824	3.42825	0.00369754	0.0602498	-2.28921	SPF_ND - GF_ND
Trrap	-0.72131	6.50813	-3.42653	0.00371063	0.0604233	-2.28929	SPF_ND - GF_ND
Gm31024	-1.22757	0.785469	-3.42565	0.00371734	0.0604547	-1.7593	SPF_ND - GF_ND
Inka1	1.57421	1.76904	3.42564	0.00371744	0.0604547	-1.80452	SPF_ND - GF_ND
Ccl7	3.4834	-2.04015	3.42397	0.00373025	0.060613	-1.72943	SPF_ND - GF_ND
Klrk1	2.96814	-1.60461	3.42374	0.00373206	0.060613	-1.73805	SPF_ND - GF_ND
Ccdc71l	0.887651	4.05477	3.42279	0.00373937	0.0606919	-2.09342	SPF_ND - GF_ND
Heyl	2.23174	3.56838	3.42233	0.00374287	0.0606941	-1.97741	SPF_ND - GF_ND
Mob3a	0.684548	3.88352	3.42213	0.0037444	0.0606941	-2.08773	SPF_ND - GF_ND
Cxcl2	4.27847	-4.31087	3.42131	0.00375077	0.0607576	-1.79121	SPF_ND - GF_ND
Gm48898	3.48868	-2.60274	3.41994	0.00376133	0.0608888	-1.76149	SPF_ND - GF_ND
Fam24b	-2.70685	-4.72226	-3.41934	0.00376604	0.060916	-1.78815	SPF_ND - GF_ND
Tbx15	2.57566	5.83773	3.41909	0.00376793	0.060916	-2.18397	SPF_ND - GF_ND
Ccl4	2.62956	-1.81593	3.41755	0.0037799	0.061036	-1.7433	SPF_ND - GF_ND
Vcan	2.54359	3.90662	3.4175	0.00378027	0.061036	-2.02383	SPF_ND - GF_ND
Gm36757	3.8173	-2.24633	3.41551	0.00379582	0.0612471	-1.75674	SPF_ND - GF_ND
Tcf23	3.65966	-2.75437	3.41493	0.00380038	0.0612808	-1.77499	SPF_ND - GF_ND
Gm17501	1.72581	1.02481	3.4128	0.00381705	0.0614003	-1.7875	SPF_ND - GF_ND
Evi2a	2.14915	1.39185	3.41339	0.0038124	0.0614003	-1.79055	SPF_ND - GF_ND
Gm15506	-1.44616	1.87346	-3.41272	0.0038177	0.0614003	-1.87461	SPF_ND - GF_ND
Sertad4	0.941906	3.97527	3.41283	0.00381686	0.0614003	-2.10718	SPF_ND - GF_ND
Tff2	-4.46111	-3.31474	-3.4114	0.00382804	0.0615258	-1.75344	SPF_ND - GF_ND
Tmem106a	1.32843	3.02211	3.41097	0.00383145	0.0615258	-1.96504	SPF_ND - GF_ND
Slco2b1	1.76037	3.9606	3.41078	0.00383295	0.0615258	-2.06349	SPF_ND - GF_ND
Nr5a2	2.83989	-2.08182	3.40975	0.00384115	0.0616175	-1.76722	SPF_ND - GF_ND
Foxf1	2.08753	0.278054	3.4085	0.00385101	0.061629	-1.75356	SPF_ND - GF_ND
Fcrla	3.53195	-2.5296	3.40869	0.0038495	0.061629	-1.78325	SPF_ND - GF_ND
Nexn	2.03951	5.44584	3.40864	0.0038499	0.061629	-2.20315	SPF_ND - GF_ND
Slc12a4	1.26446	5.44089	3.40809	0.0038543	0.061629	-2.2576	SPF_ND - GF_ND
Herpud1	0.662514	6.53063	3.40823	0.00385316	0.061629	-2.32502	SPF_ND - GF_ND
Prr33	2.34715	3.8967	3.40737	0.00386	0.0616628	-2.00702	SPF_ND - GF_ND
Vat1	1.20275	7.35757	3.40719	0.00386139	0.0616628	-2.3296	SPF_ND - GF_ND
Adora2a	1.70042	0.749627	3.40649	0.00386699	0.0617114	-1.77459	SPF_ND - GF_ND
Srf	0.702959	4.7166	3.40619	0.00386941	0.0617114	-2.20775	SPF_ND - GF_ND
Btnl7-ps	2.71327	-3.13328	3.40562	0.0038739	0.0617425	-1.79489	SPF_ND - GF_ND
Neb	2.12284	7.4479	3.40532	0.00387635	0.0617425	-2.3203	SPF_ND - GF_ND
Slfn2	1.60036	3.59001	3.40498	0.003879	0.0617451	-2.02786	SPF_ND - GF_ND
Pdlim4	1.07233	3.89028	3.40383	0.00388822	0.0618522	-2.11179	SPF_ND - GF_ND
Dcdc2a	1.14422	3.81491	3.40291	0.00389561	0.0619299	-2.06733	SPF_ND - GF_ND
Mob3b	1.11819	4.8814	3.40228	0.00390069	0.061971	-2.21594	SPF_ND - GF_ND
Gm23264	3.13179	-3.03533	3.4017	0.00390532	0.0620047	-1.81658	SPF_ND - GF_ND
Pirb	2.22971	1.74281	3.39979	0.00392074	0.0622097	-1.83494	SPF_ND - GF_ND
1700047M11Rik	1.31414	2.34158	3.3993	0.00392467	0.0622323	-1.90373	SPF_ND - GF_ND
5830432E09Rik	3.52479	-2.59569	3.398	0.00393521	0.0622799	-1.80155	SPF_ND - GF_ND
Sfrp5	1.32008	3.73847	3.39847	0.00393141	0.0622799	-2.03132	SPF_ND - GF_ND
Arhgap29	1.27949	5.70724	3.39814	0.00393408	0.0622799	-2.29769	SPF_ND - GF_ND
Gpr165	3.55611	2.10656	3.39742	0.00393988	0.062314	-1.82689	SPF_ND - GF_ND
Socs3	1.23666	3.21037	3.39627	0.0039492	0.0624216	-2.03228	SPF_ND - GF_ND
Klra2	2.81122	-1.08392	3.39484	0.00396088	0.0625657	-1.77274	SPF_ND - GF_ND
Ak3	0.997896	7.61254	3.39453	0.00396337	0.0625657	-2.35637	SPF_ND - GF_ND
Sfi1	-0.831068	4.59626	-3.39278	0.00397773	0.0627524	-2.25698	SPF_ND - GF_ND
Ctnna3	4.66041	-1.55164	3.39147	0.00398843	0.0628554	-1.78121	SPF_ND - GF_ND
Dnajb13	2.35333	1.6284	3.39136	0.00398933	0.0628554	-1.83904	SPF_ND - GF_ND
Fam222a	-1.44779	3.80507	-3.39032	0.00399795	0.0629112	-2.17502	SPF_ND - GF_ND
Decr1	1.12619	6.30556	3.39058	0.00399579	0.0629112	-2.33907	SPF_ND - GF_ND
2310075C17Rik	2.77474	0.858738	3.38943	0.00400523	0.0629458	-1.79944	SPF_ND - GF_ND
Gm41611	2.98637	-4.5129	3.38971	0.00400294	0.0629458	-1.86487	SPF_ND - GF_ND
Bin2	1.82458	0.758413	3.38769	0.00401965	0.0629876	-1.80659	SPF_ND - GF_ND
Mucl3	3.45369	-3.65755	3.38757	0.00402059	0.0629876	-1.83762	SPF_ND - GF_ND
Ccrl2	2.0911	1.52852	3.38854	0.00401257	0.0629876	-1.84412	SPF_ND - GF_ND
Gm22572	3.0347	-3.47371	3.38848	0.0040131	0.0629876	-1.84698	SPF_ND - GF_ND
Pccb	0.859586	6.20486	3.38782	0.00401854	0.0629876	-2.34968	SPF_ND - GF_ND
Efs	1.348	4.20622	3.38575	0.00403575	0.0631851	-2.17196	SPF_ND - GF_ND
Kank4os	3.2323	-4.29718	3.38477	0.00404389	0.0632326	-1.85334	SPF_ND - GF_ND
Cracr2a	1.37224	1.52233	3.38483	0.00404337	0.0632326	-1.85506	SPF_ND - GF_ND
Susd6	0.924537	5.99837	3.38387	0.00405135	0.0633094	-2.34752	SPF_ND - GF_ND
Gm10544	-1.96982	2.60203	-3.38265	0.00406159	0.0634058	-2.03856	SPF_ND - GF_ND
Scn4b	2.79009	5.65401	3.38252	0.00406264	0.0634058	-2.20843	SPF_ND - GF_ND
Gas6	0.574936	8.39226	3.38151	0.00407108	0.0634977	-2.37773	SPF_ND - GF_ND
Nipa1	1.00693	4.24967	3.38061	0.00407864	0.0635755	-2.17564	SPF_ND - GF_ND
Ggact	0.760838	4.49866	3.37853	0.00409613	0.0637928	-2.23581	SPF_ND - GF_ND
Zfp513	-0.49638	4.42127	-3.37834	0.00409773	0.0637928	-2.26444	SPF_ND - GF_ND
Gm6652	3.06101	-3.60141	3.3779	0.00410149	0.0638112	-1.86139	SPF_ND - GF_ND
Pparg	2.62076	1.66261	3.37721	0.00410731	0.0638618	-1.86313	SPF_ND - GF_ND
Dusp4	1.88125	5.23062	3.37682	0.00411059	0.0638727	-2.2414	SPF_ND - GF_ND
Themis	3.03765	-3.92266	3.37602	0.00411736	0.0639377	-1.8734	SPF_ND - GF_ND
Atp1a4	3.97056	-1.17695	3.37559	0.004121	0.0639541	-1.804	SPF_ND - GF_ND
Foxd2	3.03371	0.684312	3.37486	0.0041272	0.0640103	-1.82846	SPF_ND - GF_ND
Ms4a4c	3.31047	-1.0175	3.3734	0.00413965	0.0641295	-1.80735	SPF_ND - GF_ND
Gm43549	-3.10847	-2.72278	-3.37335	0.00414006	0.0641295	-1.81626	SPF_ND - GF_ND
Slfn1	3.75272	-2.08933	3.37125	0.00415797	0.0641303	-1.83242	SPF_ND - GF_ND
Mael	3.6284	-2.26171	3.37063	0.00416331	0.0641303	-1.84414	SPF_ND - GF_ND
A930024E05Rik	-1.74496	2.02942	-3.37154	0.00415554	0.0641303	-1.98154	SPF_ND - GF_ND
Cep295	-0.767012	4.02482	-3.37155	0.00415547	0.0641303	-2.21592	SPF_ND - GF_ND
Tut1	-0.558566	4.28537	-3.37089	0.00416112	0.0641303	-2.26858	SPF_ND - GF_ND
Gfra1	1.55077	5.07869	3.37115	0.0041589	0.0641303	-2.27517	SPF_ND - GF_ND
Tmem106c	-0.598546	6.03459	-3.3719	0.00415247	0.0641303	-2.39067	SPF_ND - GF_ND
Srek1	-0.648206	6.17985	-3.37062	0.0041634	0.0641303	-2.39536	SPF_ND - GF_ND
Scarb2	0.823859	7.42528	3.37212	0.00415057	0.0641303	-2.40203	SPF_ND - GF_ND
Tnfaip1	0.759964	6.56444	3.37006	0.00416821	0.0641645	-2.39847	SPF_ND - GF_ND
Gsta1	1.57437	3.04943	3.36925	0.00417521	0.0642324	-2.03326	SPF_ND - GF_ND
Gm37909	-2.56126	-3.71097	-3.36867	0.00418011	0.064268	-1.85104	SPF_ND - GF_ND
Slc39a14	1.11867	4.66254	3.36788	0.00418694	0.064333	-2.26482	SPF_ND - GF_ND
Pla2g2d	2.36203	-0.310796	3.36754	0.00418991	0.0643388	-1.8177	SPF_ND - GF_ND
Alox5	2.34133	-0.220984	3.36654	0.00419852	0.0643559	-1.81972	SPF_ND - GF_ND
Tm6sf1	2.29914	1.63886	3.36672	0.00419696	0.0643559	-1.89038	SPF_ND - GF_ND
Fbxl17	0.540593	4.98319	3.36635	0.00420015	0.0643559	-2.32285	SPF_ND - GF_ND
Heatr3	0.53536	5.01538	3.36621	0.00420142	0.0643559	-2.3317	SPF_ND - GF_ND
1520401A03Rik	-2.53195	-1.57797	-3.36551	0.00420741	0.064408	-1.82327	SPF_ND - GF_ND
Gdnf	2.35367	0.551867	3.3643	0.00421793	0.0645291	-1.84612	SPF_ND - GF_ND
Abi3	1.96439	0.166803	3.36391	0.00422128	0.0645406	-1.83769	SPF_ND - GF_ND
Tnmd	3.38645	4.25792	3.36242	0.00423426	0.0646193	-2.12353	SPF_ND - GF_ND
Bdh2	1.19891	5.45856	3.36252	0.00423343	0.0646193	-2.34023	SPF_ND - GF_ND
Isoc1	0.877681	6.04317	3.3628	0.00423098	0.0646193	-2.39501	SPF_ND - GF_ND
Gm49794	3.6222	-0.82012	3.36148	0.00424249	0.0646387	-1.82779	SPF_ND - GF_ND
Diaph2	1.12308	3.75308	3.36138	0.00424335	0.0646387	-2.14422	SPF_ND - GF_ND
Sugp1	-0.558335	5.15586	-3.3615	0.00424232	0.0646387	-2.36592	SPF_ND - GF_ND
Phrf1	-0.617488	5.66781	-3.36064	0.00424986	0.0646981	-2.40195	SPF_ND - GF_ND
Gm14808	3.24949	-2.92699	3.35999	0.00425555	0.0647053	-1.8685	SPF_ND - GF_ND
Tnfsf10	2.24457	4.04194	3.36017	0.00425397	0.0647053	-2.12442	SPF_ND - GF_ND
Ccdc60	2.60273	0.702105	3.35844	0.00426909	0.0648695	-1.85014	SPF_ND - GF_ND
Tigd4	3.19304	3.57834	3.35816	0.00427159	0.0648695	-2.02346	SPF_ND - GF_ND
Tbxa2r	2.39738	1.76052	3.35751	0.00427734	0.0649172	-1.93109	SPF_ND - GF_ND
Gm572	3.84882	-0.364495	3.35632	0.00428784	0.0649483	-1.83522	SPF_ND - GF_ND
Nts	3.74963	-2.29187	3.35616	0.00428925	0.0649483	-1.8649	SPF_ND - GF_ND
Unc93b1	1.5704	4.69952	3.35608	0.00428988	0.0649483	-2.27475	SPF_ND - GF_ND
Alas1	0.981998	5.79244	3.35648	0.00428635	0.0649483	-2.39127	SPF_ND - GF_ND
Mppe1	1.10032	3.06873	3.35419	0.00430664	0.0651622	-2.08347	SPF_ND - GF_ND
Gimap8	1.94746	2.33291	3.35331	0.00431442	0.0651672	-1.98499	SPF_ND - GF_ND
Ccm2l	1.74921	2.30637	3.3532	0.00431542	0.0651672	-1.993	SPF_ND - GF_ND
Cxcl14	-1.68271	4.18167	-3.35343	0.00431342	0.0651672	-2.29388	SPF_ND - GF_ND
Syde1	1.39274	4.83719	3.35297	0.00431748	0.0651672	-2.3124	SPF_ND - GF_ND
Rnf125	4.47493	-0.732022	3.35171	0.00432869	0.0652596	-1.84389	SPF_ND - GF_ND
Catsperb	3.28706	-3.96585	3.35139	0.00433151	0.0652596	-1.91051	SPF_ND - GF_ND
Gbp9	1.99023	2.88697	3.35166	0.00432916	0.0652596	-2.01107	SPF_ND - GF_ND
Alx4	2.55867	4.74124	3.34926	0.00435056	0.0655069	-2.21687	SPF_ND - GF_ND
Prkcq	1.40703	6.33706	3.3477	0.00436456	0.0656777	-2.4204	SPF_ND - GF_ND
Platr22	3.08565	-4.54832	3.34554	0.00438402	0.0658599	-1.92392	SPF_ND - GF_ND
Ankrd23	2.77634	3.23716	3.34598	0.00438001	0.0658599	-2.01846	SPF_ND - GF_ND
Cald1	1.97001	7.34311	3.34547	0.00438464	0.0658599	-2.4463	SPF_ND - GF_ND
Birc3	1.50006	3.38492	3.34423	0.00439584	0.0659882	-2.1234	SPF_ND - GF_ND
Krt8	1.47794	5.96166	3.34387	0.00439908	0.0659969	-2.40428	SPF_ND - GF_ND
Tgfb3	1.77707	6.01766	3.34311	0.00440595	0.0660599	-2.41649	SPF_ND - GF_ND
Sorbs3	1.20874	6.55409	3.34213	0.00441492	0.0661545	-2.44717	SPF_ND - GF_ND
Vrk1	-0.658106	4.09431	-3.34121	0.00442324	0.0662391	-2.29797	SPF_ND - GF_ND
Gm42460	3.58469	-2.11555	3.33858	0.00444727	0.0664384	-1.8894	SPF_ND - GF_ND
Gm28386	3.60199	-3.20057	3.33869	0.00444625	0.0664384	-1.9143	SPF_ND - GF_ND
9930017N22Rik	-1.97732	1.67591	-3.33884	0.00444493	0.0664384	-2.00324	SPF_ND - GF_ND
Ssbp3	-0.633002	6.10012	-3.33926	0.00444102	0.0664384	-2.45933	SPF_ND - GF_ND
2310016D23Rik	2.27364	-2.16758	3.33806	0.00445201	0.066469	-1.88243	SPF_ND - GF_ND
Acyp2	1.24215	4.88268	3.33721	0.00445978	0.066545	-2.33894	SPF_ND - GF_ND
2310001K24Rik	3.62915	-3.53407	3.33579	0.00447288	0.0667003	-1.92024	SPF_ND - GF_ND
Gm45308	3.12163	-4.26646	3.33502	0.00448	0.0667663	-1.94635	SPF_ND - GF_ND
Agtr1b	3.47561	-3.96331	3.3331	0.0044977	0.0669819	-1.92687	SPF_ND - GF_ND
Wbp2	-0.500341	7.43841	-3.33287	0.00449988	0.0669819	-2.482	SPF_ND - GF_ND
E4f1	-0.709348	4.90653	-3.33194	0.00450842	0.0670688	-2.41298	SPF_ND - GF_ND
Myo10	0.741239	6.12908	3.33036	0.00452318	0.0672481	-2.46392	SPF_ND - GF_ND
Pik3c2g	3.73506	-3.45733	3.32917	0.0045342	0.067331	-1.93933	SPF_ND - GF_ND
Wwox	-0.870557	3.92663	-3.32919	0.00453403	0.067331	-2.29305	SPF_ND - GF_ND
Isoc2a	0.717238	5.1199	3.32885	0.0045372	0.0673354	-2.40683	SPF_ND - GF_ND
Jade2	0.906533	5.57719	3.32797	0.00454547	0.0674177	-2.44015	SPF_ND - GF_ND
Gm30192	3.34598	-3.7575	3.32703	0.00455425	0.0674582	-1.94011	SPF_ND - GF_ND
Magix	1.84322	1.93926	3.32651	0.00455909	0.0674582	-1.97961	SPF_ND - GF_ND
Fam89a	-2.01142	2.57724	-3.32668	0.00455749	0.0674582	-2.13917	SPF_ND - GF_ND
Sec24d	1.50738	4.63628	3.32703	0.00455423	0.0674582	-2.33169	SPF_ND - GF_ND
Chpt1	1.48764	6.68646	3.32621	0.00456194	0.06746	-2.47745	SPF_ND - GF_ND
Trpm5	1.9016	-0.160845	3.32557	0.00456799	0.0674605	-1.89348	SPF_ND - GF_ND
Avpr2	2.69475	-3.9088	3.32578	0.00456602	0.0674605	-1.94327	SPF_ND - GF_ND
Tmem38b	0.890547	4.49733	3.32534	0.00457013	0.0674605	-2.33004	SPF_ND - GF_ND
Gm43544	-3.658	-4.84844	-3.32485	0.00457476	0.0674885	-1.959	SPF_ND - GF_ND
Il25	1.67379	-1.4807	3.32427	0.00458024	0.0675293	-1.89258	SPF_ND - GF_ND
Nagpa	1.01945	3.14024	3.32312	0.00459109	0.067649	-2.17705	SPF_ND - GF_ND
Ptgfr	2.26779	2.94526	3.32238	0.00459807	0.0677116	-2.09443	SPF_ND - GF_ND
Gvin1	2.09917	-0.417386	3.32139	0.00460742	0.0677826	-1.89623	SPF_ND - GF_ND
Rasl2-9	2.06121	-0.822334	3.32024	0.00461835	0.0677826	-1.89763	SPF_ND - GF_ND
Tnfrsf26	1.9933	0.0620122	3.31974	0.00462309	0.0677826	-1.90877	SPF_ND - GF_ND
Ifitm6	3.16765	-2.2423	3.31996	0.00462104	0.0677826	-1.91443	SPF_ND - GF_ND
Gm9913	3.38414	-3.50765	3.31956	0.00462477	0.0677826	-1.94539	SPF_ND - GF_ND
Gm26588	1.13376	1.12187	3.31987	0.00462183	0.0677826	-1.95139	SPF_ND - GF_ND
Rab37	1.55732	3.78042	3.32036	0.00461721	0.0677826	-2.17588	SPF_ND - GF_ND
Aspn	2.18063	5.03875	3.31996	0.00462101	0.0677826	-2.34625	SPF_ND - GF_ND
Zfp341	-0.90337	2.01766	-3.31871	0.00463289	0.0678615	-2.08564	SPF_ND - GF_ND
Rchy1	0.58518	6.02471	3.31711	0.00464819	0.0680453	-2.49107	SPF_ND - GF_ND
Gpr68	1.91322	2.64609	3.31664	0.00465264	0.0680703	-2.07145	SPF_ND - GF_ND
Fam49a	0.837036	5.23584	3.3157	0.00466172	0.0681629	-2.43337	SPF_ND - GF_ND
2310020H05Rik	2.44339	0.808474	3.31396	0.00467839	0.0681653	-1.94578	SPF_ND - GF_ND
Dlk1	2.66492	0.945743	3.31405	0.00467757	0.0681653	-1.947	SPF_ND - GF_ND
D030025P21Rik	3.17395	-4.41109	3.31534	0.0046651	0.0681653	-1.9689	SPF_ND - GF_ND
1700027A15Rik	2.58609	-4.24151	3.31422	0.00467591	0.0681653	-1.97421	SPF_ND - GF_ND
2700097O09Rik	-0.835409	3.74478	-3.31461	0.00467216	0.0681653	-2.29348	SPF_ND - GF_ND
Slc30a1	0.840365	5.31869	3.31397	0.00467835	0.0681653	-2.45879	SPF_ND - GF_ND
Cxcr2	3.4404	-3.82517	3.31101	0.00470692	0.0685407	-1.96964	SPF_ND - GF_ND
Gm49327	-1.68436	2.02254	-3.31049	0.00471195	0.0685737	-2.10393	SPF_ND - GF_ND
AC154200.1	-1.96753	0.404788	-3.30951	0.00472149	0.0686319	-1.9774	SPF_ND - GF_ND
4930429F24Rik	2.23296	1.87866	3.30971	0.00471946	0.0686319	-2.00387	SPF_ND - GF_ND
Efcab14	0.934679	6.53251	3.30901	0.00472627	0.0686611	-2.5157	SPF_ND - GF_ND
Sh3pxd2a	1.42021	6.63673	3.30831	0.0047331	0.06872	-2.51218	SPF_ND - GF_ND
Gm37904	-3.68048	-3.10808	-3.30773	0.00473873	0.0687616	-1.93263	SPF_ND - GF_ND
Sap130	-0.618686	4.87741	-3.30689	0.00474699	0.068841	-2.45427	SPF_ND - GF_ND
Trpv2	1.47649	3.00038	3.30566	0.00475901	0.068975	-2.17707	SPF_ND - GF_ND
Gm2399	3.05653	-3.54483	3.30508	0.00476467	0.0689764	-1.97198	SPF_ND - GF_ND
Plscr1	0.932857	4.14035	3.30533	0.00476228	0.0689764	-2.33412	SPF_ND - GF_ND
Gm5514	1.91249	-0.889094	3.3041	0.00477431	0.0690498	-1.92584	SPF_ND - GF_ND
Clasp1	-0.797741	6.18749	-3.304	0.00477532	0.0690498	-2.5282	SPF_ND - GF_ND
6820408C15Rik	-1.41015	-0.328707	-3.30159	0.00479901	0.0693329	-1.95661	SPF_ND - GF_ND
Kcne4	2.72371	2.3231	3.30116	0.00480328	0.0693329	-2.08248	SPF_ND - GF_ND
Sash1	1.13019	5.42093	3.30123	0.00480262	0.0693329	-2.47683	SPF_ND - GF_ND
Nr2e1	1.07286	3.90631	3.30009	0.00481385	0.0694449	-2.26651	SPF_ND - GF_ND
Gbp6	1.75407	2.45809	3.29933	0.00482137	0.0694544	-2.08474	SPF_ND - GF_ND
Adamts10	1.25722	5.45505	3.29896	0.0048251	0.0694544	-2.48819	SPF_ND - GF_ND
Tmcc3	0.937038	5.84571	3.29889	0.00482572	0.0694544	-2.51274	SPF_ND - GF_ND
Calu	0.789218	8.07151	3.29963	0.00481839	0.0694544	-2.54573	SPF_ND - GF_ND
4930570G19Rik	-2.41047	1.93556	-3.29764	0.0048382	0.0695937	-2.10894	SPF_ND - GF_ND
Ngly1	0.634255	5.48217	3.2969	0.00484557	0.0696593	-2.50467	SPF_ND - GF_ND
Olfr1419	2.62271	-4.03004	3.29474	0.0048671	0.0698921	-2.00458	SPF_ND - GF_ND
Wif1	2.02434	1.65854	3.29471	0.0048674	0.0698921	-2.04646	SPF_ND - GF_ND
Wipf1	1.58478	4.12596	3.29374	0.00487719	0.0699921	-2.32803	SPF_ND - GF_ND
Exoc3l4	2.57842	0.61629	3.29243	0.00489036	0.0700893	-1.97061	SPF_ND - GF_ND
Plcg1	0.785243	6.14532	3.29236	0.00489098	0.0700893	-2.54184	SPF_ND - GF_ND
Trpm1	1.08232	8.4081	3.29222	0.00489245	0.0700893	-2.55796	SPF_ND - GF_ND
Pdlim2	1.80764	4.84219	3.29179	0.00489672	0.07011	-2.41953	SPF_ND - GF_ND
Vezt	-0.563876	5.40213	-3.29066	0.0049082	0.0702338	-2.52598	SPF_ND - GF_ND
Gm7198	2.54863	-4.6825	3.28998	0.00491502	0.0702644	-2.02026	SPF_ND - GF_ND
Pdha1	1.25561	7.6278	3.28988	0.00491602	0.0702644	-2.56525	SPF_ND - GF_ND
Akap12	1.69473	5.74189	3.28934	0.00492155	0.0702885	-2.50276	SPF_ND - GF_ND
Rbm10	-0.677136	5.75551	-3.28894	0.00492557	0.0702885	-2.54915	SPF_ND - GF_ND
Kif5b	0.850393	7.86304	3.28888	0.00492621	0.0702885	-2.56813	SPF_ND - GF_ND
Gm11497	2.9182	-3.5915	3.28763	0.00493886	0.0704285	-1.99692	SPF_ND - GF_ND
Zic2	2.79466	2.70294	3.28702	0.00494505	0.0704762	-2.14176	SPF_ND - GF_ND
Gm5684	3.66906	-3.51129	3.28671	0.00494822	0.0704809	-2.00035	SPF_ND - GF_ND
Gm43355	-3.04558	-3.62215	-3.28554	0.00496016	0.0705697	-1.98405	SPF_ND - GF_ND
Cfap69	-1.69354	2.91866	-3.2856	0.00495954	0.0705697	-2.26048	SPF_ND - GF_ND
Adcy7	1.70639	3.68861	3.28516	0.00496402	0.0705761	-2.27251	SPF_ND - GF_ND
Fam76a	0.494539	5.88563	3.28494	0.0049663	0.0705761	-2.55357	SPF_ND - GF_ND
5730405O15Rik	-1.2348	0.655344	-3.28462	0.00496948	0.0705809	-2.03236	SPF_ND - GF_ND
Arhgap26	-0.954699	4.8575	-3.28278	0.00498839	0.0708088	-2.49196	SPF_ND - GF_ND
Golgb1	-0.624021	6.84483	-3.28178	0.0049986	0.0709131	-2.58334	SPF_ND - GF_ND
Cdk20	-0.856947	3.94487	-3.28139	0.00500265	0.07093	-2.40542	SPF_ND - GF_ND
Ptger4	1.79604	1.53011	3.28079	0.00500887	0.0709776	-2.05323	SPF_ND - GF_ND
Fcgr4	3.74137	0.261623	3.27969	0.00502014	0.0710966	-1.97431	SPF_ND - GF_ND
Gm44829	-2.39471	-2.10967	-3.27879	0.00502948	0.0711883	-1.96984	SPF_ND - GF_ND
Gm43335	3.28923	-2.70657	3.27828	0.00503471	0.0712216	-1.99229	SPF_ND - GF_ND
Zfp979	1.08052	2.2753	3.27799	0.00503774	0.0712238	-2.15099	SPF_ND - GF_ND
Lsmem1	3.05767	1.68124	3.27737	0.00504423	0.0712749	-2.02987	SPF_ND - GF_ND
Bcas1os2	3.08681	-3.90777	3.27709	0.00504711	0.071275	-2.03154	SPF_ND - GF_ND
Oca2	1.87267	5.70389	3.27654	0.00505276	0.0713141	-2.51213	SPF_ND - GF_ND
Sbk2	1.64137	1.9176	3.27529	0.00506586	0.0714583	-2.08174	SPF_ND - GF_ND
Gm10647	2.78176	-4.59727	3.27291	0.00509067	0.0715032	-2.03701	SPF_ND - GF_ND
Gypc	1.85442	3.31095	3.27277	0.00509212	0.0715032	-2.23815	SPF_ND - GF_ND
Arsk	1.02584	4.46125	3.27378	0.00508154	0.0715032	-2.44022	SPF_ND - GF_ND
Gm21926	-0.552923	4.45054	-3.27343	0.00508522	0.0715032	-2.47426	SPF_ND - GF_ND
Tet2	-0.752311	5.36446	-3.27299	0.00508988	0.0715032	-2.5483	SPF_ND - GF_ND
Mars	-0.533571	5.61373	-3.27433	0.00507578	0.0715032	-2.57318	SPF_ND - GF_ND
Ddx3y	0.813461	6.55691	3.27407	0.00507859	0.0715032	-2.58908	SPF_ND - GF_ND
Sgpp1	0.641559	6.71396	3.2737	0.00508239	0.0715032	-2.59562	SPF_ND - GF_ND
1810073O08Rik	1.66197	-0.799931	3.27095	0.00511125	0.0716608	-1.98526	SPF_ND - GF_ND
Gpr132	3.36807	-1.9097	3.27033	0.00511776	0.0716608	-1.98912	SPF_ND - GF_ND
Cyp2c23	2.28603	-1.5293	3.27086	0.00511215	0.0716608	-1.99092	SPF_ND - GF_ND
Ak5	1.25713	2.94968	3.27104	0.00511031	0.0716608	-2.19238	SPF_ND - GF_ND
Cebpd	1.37801	4.25851	3.27033	0.0051178	0.0716608	-2.42091	SPF_ND - GF_ND
Gm44284	-2.3875	-3.80717	-3.26937	0.00512791	0.0717617	-2.01961	SPF_ND - GF_ND
2700046A07Rik	3.68738	-0.807734	3.26808	0.00514152	0.0718306	-1.98852	SPF_ND - GF_ND
Gm10420	2.87381	-4.09733	3.26822	0.00514004	0.0718306	-2.04259	SPF_ND - GF_ND
Ftcd	2.95171	-4.27469	3.26854	0.00513662	0.0718306	-2.04652	SPF_ND - GF_ND
Etfbkmt	1.13944	3.0314	3.26736	0.00514914	0.0718965	-2.23481	SPF_ND - GF_ND
Amz1	3.12328	0.459899	3.26647	0.00515856	0.0719265	-2.00817	SPF_ND - GF_ND
Gm21112	3.11804	-3.352	3.2659	0.00516459	0.0719265	-2.03808	SPF_ND - GF_ND
Cmklr1	2.06265	2.22535	3.26579	0.0051658	0.0719265	-2.14798	SPF_ND - GF_ND
Frmpd4	1.15655	3.6713	3.2663	0.00516032	0.0719265	-2.31309	SPF_ND - GF_ND
Lims1	0.881839	6.54206	3.26654	0.00515784	0.0719265	-2.60319	SPF_ND - GF_ND
Dysf	2.07485	3.62354	3.26551	0.00516879	0.0719277	-2.28013	SPF_ND - GF_ND
Sardh	1.22493	3.85558	3.26309	0.00519454	0.072205	-2.37012	SPF_ND - GF_ND
Fgfr1op	-0.65106	4.58047	-3.26316	0.00519383	0.072205	-2.50786	SPF_ND - GF_ND
Eya4	1.99507	2.66953	3.26198	0.00520638	0.0723153	-2.1778	SPF_ND - GF_ND
Mecr	-0.71762	4.35397	-3.26174	0.005209	0.0723153	-2.48989	SPF_ND - GF_ND
Zcchc24	1.66349	5.60228	3.26126	0.00521415	0.0723153	-2.55555	SPF_ND - GF_ND
Tm9sf2	0.616639	7.56557	3.26136	0.00521309	0.0723153	-2.62507	SPF_ND - GF_ND
Cytip	2.48254	0.485863	3.26054	0.00522178	0.0723807	-2.02637	SPF_ND - GF_ND
Megf6	1.37549	3.26124	3.26015	0.00522601	0.0723988	-2.30486	SPF_ND - GF_ND
Gm5547	3.53585	-2.81698	3.25926	0.00523559	0.0724813	-2.03445	SPF_ND - GF_ND
Sumf1	1.08309	5.62035	3.25905	0.00523781	0.0724813	-2.57567	SPF_ND - GF_ND
Map3k20	1.60466	6.5162	3.258	0.00524916	0.0725978	-2.60147	SPF_ND - GF_ND
Itga1	1.61533	3.69995	3.25766	0.00525283	0.072608	-2.32793	SPF_ND - GF_ND
Cckar	4.19177	-1.60769	3.25651	0.00526534	0.0726998	-2.01347	SPF_ND - GF_ND
C1galt1	0.870129	4.59958	3.25658	0.00526455	0.0726998	-2.48571	SPF_ND - GF_ND
Gpt2	1.21214	4.76369	3.25619	0.00526875	0.0727064	-2.49079	SPF_ND - GF_ND
Gm35330	3.51145	-3.82907	3.25484	0.00528343	0.0727796	-2.05989	SPF_ND - GF_ND
BC067074	1.9303	4.14762	3.25448	0.0052873	0.0727796	-2.36989	SPF_ND - GF_ND
Lingo3	-1.81359	4.06347	-3.25438	0.00528835	0.0727796	-2.46933	SPF_ND - GF_ND
Tmem63a	1.47849	4.64093	3.25435	0.00528874	0.0727796	-2.48805	SPF_ND - GF_ND
Irgm1	1.51247	5.06302	3.25499	0.00528175	0.0727796	-2.51024	SPF_ND - GF_ND
Myot	2.47474	6.26458	3.25401	0.00529244	0.0727902	-2.55887	SPF_ND - GF_ND
Ackr4	2.74877	1.12289	3.25273	0.00530633	0.0728598	-2.06405	SPF_ND - GF_ND
Gm11424	2.72873	-4.56489	3.25279	0.00530566	0.0728598	-2.07524	SPF_ND - GF_ND
Tmco4	1.46493	4.27165	3.25309	0.00530248	0.0728598	-2.41897	SPF_ND - GF_ND
Fkbpl	-0.736673	2.59903	-3.24924	0.00534458	0.0733444	-2.28756	SPF_ND - GF_ND
Gm40884	-3.21075	-4.76217	-3.24792	0.0053591	0.0734623	-2.08002	SPF_ND - GF_ND
A930033H14Rik	-1.52496	2.38825	-3.24794	0.00535889	0.0734623	-2.23341	SPF_ND - GF_ND
Upf1	-0.576612	6.23722	-3.24674	0.00537209	0.0735996	-2.64734	SPF_ND - GF_ND
Rnf217	0.795159	4.46981	3.24619	0.00537816	0.0736421	-2.48677	SPF_ND - GF_ND
Zmynd15	1.32348	1.20401	3.24574	0.00538313	0.0736696	-2.12265	SPF_ND - GF_ND
Nt5c1a	3.74324	-2.4857	3.24486	0.00539297	0.0737635	-2.06411	SPF_ND - GF_ND
Ccr1	2.72068	0.080617	3.24348	0.00540829	0.0739321	-2.04613	SPF_ND - GF_ND
Mmp14	1.41928	6.63609	3.24318	0.00541162	0.0739369	-2.64713	SPF_ND - GF_ND
Xkr8	0.920846	2.52754	3.24177	0.00542725	0.0739873	-2.25567	SPF_ND - GF_ND
Dok1	1.35372	2.7416	3.24179	0.00542711	0.0739873	-2.25945	SPF_ND - GF_ND
Slc22a8	1.28155	5.51476	3.2418	0.00542696	0.0739873	-2.58091	SPF_ND - GF_ND
Ggh	0.784613	5.34845	3.24178	0.0054272	0.0739873	-2.60168	SPF_ND - GF_ND
Krt42	-2.20259	-4.24364	-3.2402	0.00544481	0.074186	-2.07912	SPF_ND - GF_ND
Plppr2	-1.3217	3.65459	-3.23993	0.00544782	0.0741862	-2.46168	SPF_ND - GF_ND
Arhgef3	1.55804	6.24909	3.23948	0.00545291	0.0742147	-2.63182	SPF_ND - GF_ND
Taco1	1.17322	3.26018	3.23806	0.00546883	0.0743905	-2.30886	SPF_ND - GF_ND
Rrp15	0.718196	3.45032	3.23764	0.00547353	0.0743997	-2.38376	SPF_ND - GF_ND
Vps26c	0.796894	5.60399	3.23747	0.00547551	0.0743997	-2.62785	SPF_ND - GF_ND
Gm13807	2.67414	1.00867	3.23719	0.00547858	0.0744007	-2.07934	SPF_ND - GF_ND
Gm32200	2.2033	-0.7512	3.23685	0.00548246	0.0744125	-2.04339	SPF_ND - GF_ND
Gm6133	2.54383	-4.94474	3.23624	0.00548939	0.0744658	-2.10331	SPF_ND - GF_ND
Pkdrej	1.59172	0.348964	3.23566	0.00549585	0.0745127	-2.07011	SPF_ND - GF_ND
Eprn	1.88392	1.93244	3.23524	0.0055006	0.0745363	-2.1631	SPF_ND - GF_ND
Sqor	1.61826	3.90502	3.23409	0.00551366	0.0746725	-2.409	SPF_ND - GF_ND
Gm6999	-2.28154	-2.16626	-3.23246	0.00553212	0.0747149	-2.05133	SPF_ND - GF_ND
Olfr922	3.80671	-3.52712	3.23224	0.00553471	0.0747149	-2.0762	SPF_ND - GF_ND
Gm13715	-3.52904	-4.18977	-3.2327	0.00552946	0.0747149	-2.08164	SPF_ND - GF_ND
Scn7a	1.47236	3.95298	3.23222	0.00553489	0.0747149	-2.42914	SPF_ND - GF_ND
mt-Co1	0.871677	14.184	3.2331	0.00552492	0.0747149	-2.55449	SPF_ND - GF_ND
Rdh5	1.40512	8.56508	3.23223	0.00553481	0.0747149	-2.67844	SPF_ND - GF_ND
Mstn	2.93495	1.82547	3.23126	0.00554582	0.0747952	-2.12062	SPF_ND - GF_ND
AU020206	1.13263	3.24901	3.23117	0.00554687	0.0747952	-2.34317	SPF_ND - GF_ND
Ecm2	2.45044	4.09093	3.23055	0.00555393	0.074809	-2.40163	SPF_ND - GF_ND
Paqr9	1.17304	5.41689	3.23075	0.00555161	0.074809	-2.58956	SPF_ND - GF_ND
Hnrnpd	-0.661378	6.96129	-3.22997	0.00556053	0.0748573	-2.68795	SPF_ND - GF_ND
Gm5532	2.30259	-0.371104	3.22858	0.0055764	0.0749487	-2.06236	SPF_ND - GF_ND
Nubpl	1.07971	3.29264	3.22894	0.00557235	0.0749487	-2.36856	SPF_ND - GF_ND
Cmya5	2.0735	6.58156	3.22868	0.00557527	0.0749487	-2.64638	SPF_ND - GF_ND
Amotl1	1.03783	7.12115	3.22765	0.00558708	0.0750515	-2.68804	SPF_ND - GF_ND
D7Ertd128e	3.50545	-4.72378	3.22689	0.00559583	0.0751284	-2.11035	SPF_ND - GF_ND
Gm6088	3.69589	-2.92341	3.22592	0.005607	0.075193	-2.07982	SPF_ND - GF_ND
Selplg	1.78957	1.80885	3.22568	0.00560975	0.075193	-2.18174	SPF_ND - GF_ND
Slc40a1	1.63036	3.81054	3.22594	0.00560677	0.075193	-2.42123	SPF_ND - GF_ND
Phf11b	2.03758	0.471444	3.22478	0.00562012	0.0752507	-2.08293	SPF_ND - GF_ND
Wsb2	0.735671	6.43522	3.22485	0.00561932	0.0752507	-2.68727	SPF_ND - GF_ND
9130604C24Rik	-1.07246	0.153737	-3.22449	0.00562351	0.0752555	-2.11596	SPF_ND - GF_ND
Kptn	-0.817688	3.84773	-3.22377	0.00563191	0.0753271	-2.50034	SPF_ND - GF_ND
Gm16075	-3.03926	-3.55875	-3.2232	0.00563851	0.0753747	-2.08089	SPF_ND - GF_ND
Cort	2.10319	1.0681	3.22263	0.00564506	0.0753819	-2.1281	SPF_ND - GF_ND
1700029J07Rik	-1.49989	3.87252	-3.2221	0.00565121	0.0753819	-2.51689	SPF_ND - GF_ND
Dnaja4	0.855738	4.70683	3.22238	0.00564793	0.0753819	-2.55642	SPF_ND - GF_ND
Inafm2	-0.616858	5.11903	-3.22213	0.00565092	0.0753819	-2.64906	SPF_ND - GF_ND
Lbx1	2.97554	-2.89913	3.22126	0.00566098	0.0754717	-2.10172	SPF_ND - GF_ND
2310026L22Rik	-1.52429	0.281126	-3.21993	0.0056765	0.0755802	-2.12155	SPF_ND - GF_ND
Lsmem2	2.13603	1.42683	3.21983	0.00567759	0.0755802	-2.13382	SPF_ND - GF_ND
Zfp367	0.730078	4.99822	3.21977	0.00567828	0.0755802	-2.61766	SPF_ND - GF_ND
Gm37999	-2.46816	-4.34991	-3.21916	0.00568549	0.075595	-2.08376	SPF_ND - GF_ND
Nos1	1.60959	4.91148	3.21934	0.00568332	0.075595	-2.52822	SPF_ND - GF_ND
Tnip3	3.9982	-2.84242	3.21859	0.00569217	0.0756433	-2.0962	SPF_ND - GF_ND
Gm4518	-1.68046	-3.10292	-3.2166	0.00571546	0.075802	-2.0855	SPF_ND - GF_ND
Gm17098	3.37374	-2.82328	3.21532	0.00573054	0.075802	-2.09845	SPF_ND - GF_ND
Gm10532	-2.84365	-4.47316	-3.2151	0.00573307	0.075802	-2.118	SPF_ND - GF_ND
Gm4861	3.85371	-3.42374	3.21425	0.00574314	0.075802	-2.12067	SPF_ND - GF_ND
Gm12002	1.93328	0.637507	3.21423	0.00574338	0.075802	-2.12769	SPF_ND - GF_ND
Rftn1	1.77218	3.33266	3.21538	0.00572979	0.075802	-2.36637	SPF_ND - GF_ND
Pon3	1.97677	4.97404	3.21711	0.00570941	0.075802	-2.53813	SPF_ND - GF_ND
Recql5	-0.640202	4.4036	-3.21538	0.00572982	0.075802	-2.58252	SPF_ND - GF_ND
Pik3ip1	0.989952	5.00532	3.21681	0.00571302	0.075802	-2.61113	SPF_ND - GF_ND
Prpf3	-0.577387	5.03087	-3.21513	0.00573272	0.075802	-2.65611	SPF_ND - GF_ND
Rab34	0.917441	5.48731	3.21419	0.00574387	0.075802	-2.66514	SPF_ND - GF_ND
Sptlc2	0.71178	6.2177	3.21634	0.00571852	0.075802	-2.69965	SPF_ND - GF_ND
Tln2	-1.15984	6.11718	-3.21438	0.00574161	0.075802	-2.70713	SPF_ND - GF_ND
Plcg2	1.56797	2.86552	3.2129	0.00575911	0.0759626	-2.34323	SPF_ND - GF_ND
Tfec	3.16067	-0.632892	3.21184	0.00577165	0.0760137	-2.08602	SPF_ND - GF_ND
Tm4sf19	3.17983	-4.02842	3.21179	0.00577218	0.0760137	-2.13061	SPF_ND - GF_ND
Zfhx2	-1.06496	3.47636	-3.21197	0.00577005	0.0760137	-2.45981	SPF_ND - GF_ND
Ctsd	1.13807	9.72865	3.21135	0.00577749	0.0760431	-2.70288	SPF_ND - GF_ND
Gm21817	3.06452	-3.70803	3.21107	0.00578071	0.0760451	-2.13595	SPF_ND - GF_ND
Hpgd	1.15984	3.77324	3.21035	0.00578936	0.0761186	-2.46414	SPF_ND - GF_ND
Sdhd	0.865863	7.21803	3.20953	0.00579902	0.0762051	-2.72707	SPF_ND - GF_ND
Lepr	1.88943	2.70358	3.20797	0.00581767	0.0764097	-2.28618	SPF_ND - GF_ND
Cd34	1.73723	6.17215	3.20687	0.00583089	0.0765427	-2.69058	SPF_ND - GF_ND
Nfatc1	1.54537	3.54046	3.20482	0.00585549	0.0767844	-2.41542	SPF_ND - GF_ND
Fgf1	1.12884	6.30099	3.205	0.00585326	0.0767844	-2.71547	SPF_ND - GF_ND
Scimp	2.75485	-1.52574	3.20321	0.00587483	0.0768473	-2.10069	SPF_ND - GF_ND
Rgs14	2.69074	-0.945766	3.20169	0.00589327	0.0768473	-2.10561	SPF_ND - GF_ND
Cysltr2	2.77933	-2.36305	3.20202	0.00588922	0.0768473	-2.11339	SPF_ND - GF_ND
Musk	2.80464	0.411758	3.2019	0.00589067	0.0768473	-2.11785	SPF_ND - GF_ND
Gm17163	2.84273	-3.50783	3.20144	0.00589626	0.0768473	-2.13764	SPF_ND - GF_ND
Gm38244	2.98776	-4.21601	3.20166	0.00589361	0.0768473	-2.1513	SPF_ND - GF_ND
Gm23543	2.76209	-4.73753	3.2013	0.005898	0.0768473	-2.16019	SPF_ND - GF_ND
Sox11	1.24557	1.55058	3.20362	0.00586987	0.0768473	-2.21017	SPF_ND - GF_ND
Gm26532	1.71284	1.78281	3.20205	0.00588888	0.0768473	-2.23499	SPF_ND - GF_ND
Gm525	1.55341	2.25176	3.20362	0.00586995	0.0768473	-2.25077	SPF_ND - GF_ND
Gpx7	1.29493	2.73413	3.20108	0.0059006	0.0768473	-2.33825	SPF_ND - GF_ND
Acad10	0.678827	3.61062	3.20256	0.00588266	0.0768473	-2.45851	SPF_ND - GF_ND
Supv3l1	-0.4703	4.20169	-3.20346	0.00587185	0.0768473	-2.58342	SPF_ND - GF_ND
Abca1	1.26162	6.12041	3.20021	0.00591119	0.0769448	-2.7074	SPF_ND - GF_ND
Cd209c	2.81555	-4.49705	3.19936	0.00592149	0.076998	-2.15422	SPF_ND - GF_ND
Dio3	2.25518	1.72007	3.19944	0.00592052	0.076998	-2.24652	SPF_ND - GF_ND
Gm44171	3.35559	-3.41167	3.19879	0.0059285	0.0770084	-2.14495	SPF_ND - GF_ND
Coq9	1.07755	6.28189	3.19901	0.00592577	0.0770084	-2.72536	SPF_ND - GF_ND
Ighd	2.72278	-1.17296	3.19712	0.00594878	0.0770914	-2.11301	SPF_ND - GF_ND
Lama4	2.19386	3.97662	3.198	0.00593801	0.0770914	-2.45912	SPF_ND - GF_ND
Serpinb1a	1.60712	4.95866	3.19738	0.00594568	0.0770914	-2.61868	SPF_ND - GF_ND
Bst2	1.51844	5.44197	3.19699	0.00595045	0.0770914	-2.6606	SPF_ND - GF_ND
Lamp2	1.16809	8.337	3.19719	0.00594797	0.0770914	-2.74846	SPF_ND - GF_ND
Wdfy4	2.33171	1.52264	3.19593	0.0059634	0.0770995	-2.20681	SPF_ND - GF_ND
Nkain1	1.61903	1.66743	3.19592	0.00596352	0.0770995	-2.22504	SPF_ND - GF_ND
Adgrg1	1.08009	4.44043	3.19623	0.00595975	0.0770995	-2.59493	SPF_ND - GF_ND
Map1lc3b	0.565031	7.45825	3.19653	0.00595599	0.0770995	-2.75495	SPF_ND - GF_ND
Gm9951	2.53816	-1.92615	3.19386	0.00598882	0.0771979	-2.11977	SPF_ND - GF_ND
Vps72	-0.643211	5.24672	-3.19435	0.00598272	0.0771979	-2.71216	SPF_ND - GF_ND
Cpsf3	-0.498285	5.48521	-3.19396	0.00598757	0.0771979	-2.7247	SPF_ND - GF_ND
Fech	0.93845	6.30532	3.19428	0.00598368	0.0771979	-2.7382	SPF_ND - GF_ND
Elovl5	0.708712	6.16061	3.19378	0.00598981	0.0771979	-2.74058	SPF_ND - GF_ND
Serping1	1.62782	6.69558	3.19378	0.00598972	0.0771979	-2.74546	SPF_ND - GF_ND
Mfap3l	0.986457	7.811	3.19267	0.00600342	0.0773331	-2.76138	SPF_ND - GF_ND
Gm29083	3.10212	-1.6262	3.19199	0.00601186	0.077348	-2.12107	SPF_ND - GF_ND
Agbl2	1.62747	0.928461	3.19182	0.00601394	0.077348	-2.18257	SPF_ND - GF_ND
Dchs1	1.54775	3.49001	3.19223	0.00600889	0.077348	-2.43414	SPF_ND - GF_ND
Acsf2	1.51183	4.41105	3.19045	0.00603088	0.0773826	-2.56336	SPF_ND - GF_ND
Shank1	-1.44388	4.02564	-3.19046	0.0060308	0.0773826	-2.59379	SPF_ND - GF_ND
Pcca	0.923942	5.02753	3.19012	0.0060349	0.0773826	-2.65738	SPF_ND - GF_ND
Papss2	1.82512	5.76511	3.1903	0.00603273	0.0773826	-2.69732	SPF_ND - GF_ND
Vps8	-0.802772	5.24233	-3.19075	0.00602712	0.0773826	-2.71598	SPF_ND - GF_ND
Rbm22	-0.469105	5.28503	-3.19009	0.00603536	0.0773826	-2.72301	SPF_ND - GF_ND
Tor1aip1	0.783842	6.30191	3.18935	0.00604456	0.0774604	-2.75265	SPF_ND - GF_ND
Gm15879	-1.30548	0.487368	-3.1888	0.00605134	0.0775072	-2.19694	SPF_ND - GF_ND
Rbbp7	0.590473	7.11586	3.18853	0.00605471	0.0775102	-2.77021	SPF_ND - GF_ND
Plin3	1.3486	5.8652	3.18733	0.00606963	0.0776612	-2.72656	SPF_ND - GF_ND
Hspa9	0.640154	8.21862	3.18663	0.0060784	0.0777333	-2.77142	SPF_ND - GF_ND
Fut7	2.76017	-3.73417	3.18612	0.00608471	0.0777338	-2.16415	SPF_ND - GF_ND
Zfp653	-1.0881	3.38021	-3.18634	0.00608205	0.0777338	-2.51768	SPF_ND - GF_ND
Cep85l	1.43238	4.31049	3.18568	0.00609019	0.0777636	-2.55256	SPF_ND - GF_ND
Iglc2	2.82897	-3.52034	3.18342	0.00611858	0.0778477	-2.16122	SPF_ND - GF_ND
Lyl1	1.89967	1.46767	3.1834	0.00611876	0.0778477	-2.23691	SPF_ND - GF_ND
Map3k8	1.48156	2.94334	3.1844	0.00610628	0.0778477	-2.38045	SPF_ND - GF_ND
Ust	1.06961	3.4302	3.18345	0.00611823	0.0778477	-2.4908	SPF_ND - GF_ND
Chst10	-0.889082	3.93884	-3.18444	0.00610579	0.0778477	-2.58217	SPF_ND - GF_ND
Thbs2	1.84313	5.46098	3.18425	0.00610814	0.0778477	-2.68857	SPF_ND - GF_ND
Med19	-0.587806	5.15449	-3.1841	0.00611009	0.0778477	-2.7274	SPF_ND - GF_ND
Gm12107	3.58591	-3.06406	3.18152	0.00614253	0.077852	-2.1667	SPF_ND - GF_ND
Gm17743	2.78919	-3.7712	3.18208	0.00613545	0.077852	-2.18501	SPF_ND - GF_ND
Shroom1	1.70324	0.578777	3.18119	0.0061467	0.077852	-2.19268	SPF_ND - GF_ND
Tlcd2	1.63754	2.14889	3.18247	0.00613057	0.077852	-2.30685	SPF_ND - GF_ND
Naaladl2	1.86131	2.62963	3.18207	0.00613549	0.077852	-2.31591	SPF_ND - GF_ND
Pcyox1l	-1.23447	2.8203	-3.18113	0.00614737	0.077852	-2.46553	SPF_ND - GF_ND
Vstm4	1.52132	3.67145	3.18225	0.00613322	0.077852	-2.50943	SPF_ND - GF_ND
Hs1bp3	0.804666	4.71315	3.18277	0.0061268	0.077852	-2.65174	SPF_ND - GF_ND
Napa	-0.606033	7.12629	-3.18137	0.0061444	0.077852	-2.78561	SPF_ND - GF_ND
Arhgef6	1.52667	4.29901	3.17908	0.00617333	0.078101	-2.54964	SPF_ND - GF_ND
Nog	1.64145	4.34225	3.17927	0.0061709	0.078101	-2.55531	SPF_ND - GF_ND
Gm15446	-0.937661	4.07972	-3.17822	0.0061843	0.0781202	-2.6168	SPF_ND - GF_ND
Rrp8	0.685727	4.23826	3.17825	0.00618391	0.0781202	-2.61698	SPF_ND - GF_ND
Ghr	1.46628	5.70105	3.17838	0.00618217	0.0781202	-2.72146	SPF_ND - GF_ND
Gm31104	1.70027	-0.838185	3.1768	0.00620231	0.078228	-2.1475	SPF_ND - GF_ND
Ptch2	2.50041	-0.105566	3.17698	0.00619998	0.078228	-2.15585	SPF_ND - GF_ND
Tgfb1i1	1.30374	4.09348	3.1769	0.00620105	0.078228	-2.5811	SPF_ND - GF_ND
Tbc1d14	0.818796	6.36013	3.17601	0.00621237	0.078315	-2.77931	SPF_ND - GF_ND
Zc2hc1c	0.978131	4.16009	3.1752	0.00622274	0.0784059	-2.58861	SPF_ND - GF_ND
Bnip2	0.483055	6.66263	3.17463	0.00622996	0.078457	-2.79428	SPF_ND - GF_ND
Zbtb21	-0.665585	4.3533	-3.17348	0.00624475	0.0786033	-2.65749	SPF_ND - GF_ND
Atrnl1	0.976078	6.79325	3.17262	0.00625571	0.0787013	-2.79149	SPF_ND - GF_ND
A830019L24Rik	2.31801	-3.94121	3.17106	0.00627581	0.0789141	-2.18645	SPF_ND - GF_ND
Sgcg	2.59547	4.61939	3.17014	0.00628769	0.0789676	-2.53351	SPF_ND - GF_ND
Aldh1l1	0.945301	4.49833	3.16999	0.00628963	0.0789676	-2.64249	SPF_ND - GF_ND
Ehbp1l1	1.7813	5.91876	3.17017	0.0062873	0.0789676	-2.73965	SPF_ND - GF_ND
Snhg12	-1.11914	4.17759	-3.16912	0.00630093	0.0790695	-2.66167	SPF_ND - GF_ND
Gm16118	2.707	-2.38105	3.16765	0.00631987	0.0792269	-2.17899	SPF_ND - GF_ND
Ndufs1	1.00956	7.14911	3.16783	0.00631763	0.0792269	-2.80818	SPF_ND - GF_ND
Litaf	1.45536	4.82761	3.16622	0.00633847	0.0794199	-2.68189	SPF_ND - GF_ND
Ros1	3.49495	-2.37522	3.16554	0.00634736	0.079451	-2.17789	SPF_ND - GF_ND
Vps53	-0.510117	5.51556	-3.16556	0.00634707	0.079451	-2.78019	SPF_ND - GF_ND
Gm12068	3.50856	-3.41347	3.16477	0.00635735	0.0795244	-2.19126	SPF_ND - GF_ND
Txlna	0.484147	5.8062	3.1646	0.00635964	0.0795244	-2.79009	SPF_ND - GF_ND
Fndc11	3.43995	-3.20296	3.16395	0.00636804	0.0795736	-2.19631	SPF_ND - GF_ND
Slc5a10	3.048	-3.79625	3.16349	0.00637406	0.0795736	-2.20547	SPF_ND - GF_ND
Gimap9	2.47903	1.53729	3.16313	0.00637885	0.0795736	-2.27281	SPF_ND - GF_ND
Adck5	-0.728327	3.84416	-3.16347	0.00637442	0.0795736	-2.62919	SPF_ND - GF_ND
Ctso	0.804192	5.65355	3.16307	0.00637963	0.0795736	-2.77787	SPF_ND - GF_ND
Ankrd16	-0.680893	4.86281	-3.16144	0.00640102	0.0797601	-2.73612	SPF_ND - GF_ND
Rlbp1	1.04366	9.84013	3.1616	0.00639891	0.0797601	-2.80232	SPF_ND - GF_ND
Mansc1	1.12105	2.81173	3.16086	0.00640864	0.0798149	-2.40132	SPF_ND - GF_ND
Astn2	1.08625	3.54781	3.16006	0.00641916	0.0798657	-2.52306	SPF_ND - GF_ND
Plekha4	1.422	4.0168	3.16008	0.00641884	0.0798657	-2.60263	SPF_ND - GF_ND
Amt	-0.769965	4.59165	-3.15918	0.00643074	0.0799697	-2.72362	SPF_ND - GF_ND
Gm5860	3.81042	-1.18041	3.15853	0.00643938	0.0800369	-2.1775	SPF_ND - GF_ND
Gm43362	-2.04043	-0.973826	-3.15662	0.0064646	0.0802712	-2.19974	SPF_ND - GF_ND
Scaf4	-0.595431	5.01035	-3.15661	0.00646471	0.0802712	-2.76619	SPF_ND - GF_ND
Fnbp1	0.674321	6.20115	3.15533	0.00648174	0.0803619	-2.81692	SPF_ND - GF_ND
Safb2	-0.697227	6.15413	-3.15538	0.00648107	0.0803619	-2.82795	SPF_ND - GF_ND
Slc1a1	0.928508	7.25138	3.15578	0.00647581	0.0803619	-2.83262	SPF_ND - GF_ND
Tab1	-0.461069	5.03976	-3.15503	0.0064857	0.0803708	-2.76875	SPF_ND - GF_ND
Cthrc1	1.46594	3.78483	3.15414	0.0064976	0.080478	-2.58741	SPF_ND - GF_ND
Gm48449	-2.07762	-4.00496	-3.15304	0.00651232	0.0805396	-2.20481	SPF_ND - GF_ND
Cxcl16	0.994194	4.24876	3.15328	0.00650906	0.0805396	-2.65141	SPF_ND - GF_ND
Tnfrsf1a	1.55116	6.27726	3.15325	0.00650954	0.0805396	-2.81383	SPF_ND - GF_ND
Fkbp9	1.75351	7.27417	3.15187	0.00652798	0.080693	-2.83669	SPF_ND - GF_ND
Gm13910	1.82271	-0.260845	3.15137	0.00653463	0.0806948	-2.19659	SPF_ND - GF_ND
Tagln	1.47186	1.39675	3.15142	0.00653392	0.0806948	-2.29955	SPF_ND - GF_ND
C79798	-3.14744	-4.70285	-3.15055	0.00654562	0.0807902	-2.22486	SPF_ND - GF_ND
Evi2	2.83782	-2.9008	3.14923	0.00656338	0.0809288	-2.21803	SPF_ND - GF_ND
Lrch1	0.635402	4.41558	3.14926	0.00656295	0.0809288	-2.68079	SPF_ND - GF_ND
Gm5637	2.52912	-3.69768	3.14866	0.00657107	0.0809833	-2.22073	SPF_ND - GF_ND
0610040J01Rik	1.54562	1.54588	3.14577	0.00661018	0.0814248	-2.30492	SPF_ND - GF_ND
Zmym3	-0.702469	5.66911	-3.14496	0.00662113	0.0815191	-2.82761	SPF_ND - GF_ND
Agl	1.20782	6.25441	3.14451	0.00662728	0.0815544	-2.82373	SPF_ND - GF_ND
Gm30938	4.01371	-1.70696	3.14352	0.00664068	0.0816121	-2.20585	SPF_ND - GF_ND
Olr1	2.92928	-4.45388	3.14298	0.00664807	0.0816121	-2.2397	SPF_ND - GF_ND
Kcnk5	2.26788	3.66766	3.14335	0.00664308	0.0816121	-2.53881	SPF_ND - GF_ND
Sgsm2	0.670628	5.06791	3.14271	0.00665173	0.0816121	-2.77676	SPF_ND - GF_ND
Adk	0.78146	5.16726	3.14334	0.00664313	0.0816121	-2.78243	SPF_ND - GF_ND
Rap1a	0.607839	6.24102	3.14272	0.00665163	0.0816121	-2.84863	SPF_ND - GF_ND
Mmrn1	3.70682	0.182429	3.14158	0.00666723	0.0817019	-2.2217	SPF_ND - GF_ND
Gm44773	3.01832	-3.01905	3.14106	0.00667429	0.0817019	-2.23019	SPF_ND - GF_ND
Stab1	1.81672	5.20259	3.1415	0.00666833	0.0817019	-2.76521	SPF_ND - GF_ND
Fam129a	2.38935	6.80575	3.14112	0.00667349	0.0817019	-2.83372	SPF_ND - GF_ND
Rab18	0.488864	7.28219	3.14097	0.00667553	0.0817019	-2.86583	SPF_ND - GF_ND
Irf5	1.38291	3.33575	3.1407	0.00667927	0.0817074	-2.52151	SPF_ND - GF_ND
Mms19	-0.614976	5.52158	-3.14024	0.00668564	0.0817449	-2.83019	SPF_ND - GF_ND
Pkia	1.36194	7.03028	3.13978	0.00669193	0.0817814	-2.85916	SPF_ND - GF_ND
Npepl1	0.899862	5.50274	3.13899	0.00670279	0.0818738	-2.81267	SPF_ND - GF_ND
Clec2i	3.89052	-2.62952	3.13847	0.00670996	0.081921	-2.22317	SPF_ND - GF_ND
Gm10800	-6.49893	-2.52788	-3.13769	0.00672066	0.0819337	-2.21312	SPF_ND - GF_ND
Lrwd1	-0.71179	3.90813	-3.13767	0.00672092	0.0819337	-2.6868	SPF_ND - GF_ND
Metrn	1.06441	5.75082	3.13793	0.00671737	0.0819337	-2.81898	SPF_ND - GF_ND
Lin37	-0.802506	3.47078	-3.13706	0.00672933	0.0819623	-2.63083	SPF_ND - GF_ND
Amot	1.62619	5.0759	3.13702	0.00672987	0.0819623	-2.73336	SPF_ND - GF_ND
3425401B19Rik	2.74154	3.67474	3.13631	0.00673971	0.0820417	-2.47433	SPF_ND - GF_ND
Sigirr	1.51601	2.26116	3.13573	0.00674777	0.0820995	-2.40372	SPF_ND - GF_ND
Gm43721	2.44306	-4.69388	3.13471	0.00676185	0.08211	-2.26932	SPF_ND - GF_ND
Cldn11	4.59608	1.50344	3.13489	0.00675932	0.08211	-2.30914	SPF_ND - GF_ND
Drosha	-0.529306	6.15457	-3.13471	0.00676188	0.08211	-2.86658	SPF_ND - GF_ND
Acin1	-0.541354	7.06845	-3.13516	0.00675567	0.08211	-2.87777	SPF_ND - GF_ND
Jhy	4.44538	-3.25857	3.13225	0.006796	0.0822021	-2.24272	SPF_ND - GF_ND
Fxyd2	1.65295	1.19948	3.13265	0.00679041	0.0822021	-2.32803	SPF_ND - GF_ND
Lrg1	2.06598	2.33296	3.13238	0.00679429	0.0822021	-2.4076	SPF_ND - GF_ND
Itga7	1.45114	5.12023	3.13253	0.00679215	0.0822021	-2.75411	SPF_ND - GF_ND
Klf2	1.95298	4.99653	3.13268	0.00679009	0.0822021	-2.75874	SPF_ND - GF_ND
Zfyve21	0.958465	4.73699	3.13316	0.00678339	0.0822021	-2.76259	SPF_ND - GF_ND
Ncoa6	-0.6143	5.81304	-3.13235	0.00679469	0.0822021	-2.86	SPF_ND - GF_ND
Ifi27	1.33721	6.57043	3.13293	0.0067866	0.0822021	-2.86416	SPF_ND - GF_ND
Rnf212b	2.85401	-4.51042	3.13182	0.00680201	0.0822346	-2.268	SPF_ND - GF_ND
Lalba	2.109	-0.580697	3.13143	0.00680748	0.0822464	-2.22695	SPF_ND - GF_ND
Col5a2	1.77426	5.07569	3.13104	0.00681294	0.0822464	-2.76098	SPF_ND - GF_ND
Zfp932	-0.805526	4.81768	-3.13115	0.00681137	0.0822464	-2.79733	SPF_ND - GF_ND
Insl3	3.7018	-2.83496	3.12975	0.006831	0.0822729	-2.24789	SPF_ND - GF_ND
Gm15935	3.27155	-3.21089	3.12965	0.00683239	0.0822729	-2.25468	SPF_ND - GF_ND
C730034F03Rik	-1.53488	0.344985	-3.13023	0.00682429	0.0822729	-2.29327	SPF_ND - GF_ND
Neu2	1.84774	1.48943	3.12946	0.00683505	0.0822729	-2.31882	SPF_ND - GF_ND
Mpv17l	0.939725	4.72281	3.1297	0.00683167	0.0822729	-2.7213	SPF_ND - GF_ND
Arsa	0.621631	4.37027	3.12972	0.00683137	0.0822729	-2.73478	SPF_ND - GF_ND
Ftl1-ps2	2.78463	-2.64848	3.12874	0.00684511	0.082354	-2.23725	SPF_ND - GF_ND
Naa50	0.622733	7.13344	3.12822	0.0068524	0.0824017	-2.88997	SPF_ND - GF_ND
1600020E01Rik	-1.11021	4.13439	-3.12739	0.00686407	0.082502	-2.74026	SPF_ND - GF_ND
Kif7	1.30623	1.96112	3.12691	0.00687083	0.0825432	-2.4065	SPF_ND - GF_ND
B230110C06Rik	2.9933	-1.56232	3.1255	0.00689071	0.0826367	-2.23406	SPF_ND - GF_ND
Gm7204	2.88402	-2.5299	3.12557	0.00688979	0.0826367	-2.2366	SPF_ND - GF_ND
Gm37858	2.78747	-4.4213	3.12542	0.00689195	0.0826367	-2.27033	SPF_ND - GF_ND
Pan2	-0.930058	5.7167	-3.12559	0.00688956	0.0826367	-2.86977	SPF_ND - GF_ND
Klra3	3.36028	-4.13194	3.12502	0.00689759	0.0826643	-2.26685	SPF_ND - GF_ND
Gm13199	-1.48112	0.245316	-3.12453	0.00690445	0.0827065	-2.29867	SPF_ND - GF_ND
Mtf2	-0.564576	5.00437	-3.12417	0.00690967	0.0827291	-2.82601	SPF_ND - GF_ND
Col24a1	1.38913	2.341	3.12319	0.0069235	0.0828547	-2.43569	SPF_ND - GF_ND
Gbp2	1.88562	4.67051	3.12259	0.006932	0.0829161	-2.69794	SPF_ND - GF_ND
Szt2	-0.758614	5.23542	-3.12236	0.00693533	0.0829161	-2.84747	SPF_ND - GF_ND
Mcm6	1.32049	4.54113	3.12167	0.00694509	0.0829928	-2.7598	SPF_ND - GF_ND
Mxra8	1.8101	5.75121	3.1211	0.00695318	0.0830494	-2.8465	SPF_ND - GF_ND
Cish	1.172	4.12961	3.12084	0.00695694	0.0830543	-2.68208	SPF_ND - GF_ND
Kank1	0.727224	6.24376	3.12013	0.00696703	0.0831347	-2.88601	SPF_ND - GF_ND
Nmu	3.78825	-1.45727	3.11951	0.00697593	0.0832009	-2.24403	SPF_ND - GF_ND
Espn	-1.96643	3.38533	-3.11818	0.00699502	0.0833884	-2.67043	SPF_ND - GF_ND
Kcnq1ot1	-1.46973	3.73699	-3.11765	0.00700257	0.0834383	-2.66933	SPF_ND - GF_ND
Trabd2b	1.73363	4.33166	3.11674	0.00701564	0.0834736	-2.70241	SPF_ND - GF_ND
P2rx4	0.826275	4.24316	3.11719	0.00700919	0.0834736	-2.73175	SPF_ND - GF_ND
Sdf4	0.564771	8.22921	3.11677	0.00701526	0.0834736	-2.91014	SPF_ND - GF_ND
Jph1	2.22253	4.87714	3.11631	0.00702188	0.0835078	-2.69608	SPF_ND - GF_ND
Hic1	1.88776	2.79076	3.11484	0.00704297	0.0837185	-2.51012	SPF_ND - GF_ND
Zc3h13	-0.72955	5.44681	-3.11442	0.00704913	0.0837515	-2.87892	SPF_ND - GF_ND
2610203C22Rik	2.75808	-1.46797	3.11303	0.00706928	0.0839507	-2.2554	SPF_ND - GF_ND
D630039A03Rik	1.74694	1.6815	3.11203	0.00708376	0.0840823	-2.39608	SPF_ND - GF_ND
Traf1	1.81788	1.07635	3.11057	0.00710497	0.0842131	-2.34532	SPF_ND - GF_ND
Ccpg1os	-0.92685	3.05996	-3.11091	0.00710007	0.0842131	-2.6088	SPF_ND - GF_ND
Ankrd13d	-0.95152	2.99737	-3.11074	0.00710244	0.0842131	-2.61196	SPF_ND - GF_ND
1600017P15Rik	-2.43178	-2.83964	-3.10937	0.00712241	0.084271	-2.26137	SPF_ND - GF_ND
Lipc	2.76241	-1.4262	3.10946	0.00712116	0.084271	-2.26172	SPF_ND - GF_ND
Plxnc1	1.28778	4.43478	3.1093	0.00712346	0.084271	-2.7396	SPF_ND - GF_ND
Kif1c	1.30084	8.73546	3.10986	0.00711531	0.084271	-2.9192	SPF_ND - GF_ND
Cd63	1.15153	8.53459	3.10811	0.00714082	0.0844361	-2.924	SPF_ND - GF_ND
Ltb	2.81666	-1.38089	3.10544	0.00718013	0.0848605	-2.26793	SPF_ND - GF_ND
Abhd14b	0.948838	5.03384	3.1049	0.00718794	0.0849123	-2.82836	SPF_ND - GF_ND
1500011B03Rik	-1.14242	5.00093	-3.10329	0.00721173	0.0851281	-2.87552	SPF_ND - GF_ND
Slain2	0.728583	5.98375	3.1032	0.00721308	0.0851281	-2.91309	SPF_ND - GF_ND
Gga2	0.939644	4.92646	3.10279	0.00721916	0.0851593	-2.8321	SPF_ND - GF_ND
9630028I04Rik	3.33928	-2.74398	3.10089	0.00724726	0.0851762	-2.28294	SPF_ND - GF_ND
Olfr558	3.20506	-0.147507	3.10192	0.00723204	0.0851762	-2.30528	SPF_ND - GF_ND
Haus5	-1.23316	1.61384	-3.10084	0.00724809	0.0851762	-2.45612	SPF_ND - GF_ND
Spopl	0.623912	4.37112	3.10206	0.00722998	0.0851762	-2.77296	SPF_ND - GF_ND
Plekho1	0.995207	4.51236	3.10169	0.00723552	0.0851762	-2.79509	SPF_ND - GF_ND
Upf3b	-1.04149	5.85996	-3.10159	0.00723693	0.0851762	-2.92489	SPF_ND - GF_ND
Memo1	-0.741426	5.83701	-3.1013	0.00724122	0.0851762	-2.92596	SPF_ND - GF_ND
Gbf1	-0.735675	6.1885	-3.10152	0.00723802	0.0851762	-2.93341	SPF_ND - GF_ND
Rmc1	-0.59231	4.46231	-3.10048	0.00725344	0.0851987	-2.829	SPF_ND - GF_ND
Esam	1.51203	4.95077	3.09963	0.00726604	0.0853063	-2.82179	SPF_ND - GF_ND
Ccr2	2.64517	1.30794	3.09929	0.00727107	0.0853158	-2.34175	SPF_ND - GF_ND
Mgat4b	0.988364	5.79354	3.09912	0.00727373	0.0853158	-2.91303	SPF_ND - GF_ND
Cpz	1.62067	2.55668	3.09882	0.00727811	0.0853267	-2.5286	SPF_ND - GF_ND
Zc3h12d	3.6504	-2.9803	3.09546	0.00732848	0.0858361	-2.3054	SPF_ND - GF_ND
Plk5	-1.53389	6.49594	-3.09568	0.00732512	0.0858361	-2.94999	SPF_ND - GF_ND
Gm44710	3.36982	-3.4493	3.09354	0.0073573	0.0861329	-2.31282	SPF_ND - GF_ND
Actn3	2.14476	7.2513	3.09286	0.00736757	0.0862048	-2.94199	SPF_ND - GF_ND
Adipor2	0.700756	7.09757	3.09267	0.0073704	0.0862048	-2.95935	SPF_ND - GF_ND
[truncated: 22,665 more rows]
