# Supplementary material for: Absence of Gut Microbiota Is Associated with RPE/Choroid Transcriptomic Changes Related to Age-Related Macular Degeneration Pathobiology and Decreased Choroidal Neovascularization
Source: Int J Mol Sci. 2022 Aug 26;23(17):9676. doi: 10.3390/ijms23179676 (PMC9456402; doi:10.3390/ijms23179676)
Supplement: Supplementary file 1 [file ijms-23-09676-s001.zip › Supplementary Table S2 SPF-ND vs GF-ND Enrichment.xlsx]

## Sheet: SPF_ND-GF_ND_logFC2_FDR0.05_enr
featureId	featureName	pValue	Bonferroni.adjusted.pValue	FDR.adjusted.pValue	bayesFactor	inQuery	inSearch	gene	category
GO:0007155	cell adhesion	2.28358e-15	5.83226e-12	5.83226e-12	27.5504	58	565	ACKR3,ADA,AMTN,AZGP1,CD22,CD33,CD4,CD84,CD93,CDH26,CLDN1,CLDN19,CLDN2,CNTNAP4,COL12A1,COL28A1,COL8A1,COL8A2,CSF3R,CYP1B1,EGFL7,ENG,FBLIM1,FBLN5,GPNMB,HPSE,ICAM1,ICAM2,ITGA8,ITGA9,ITGAL,ITGAX,ITGB2,ITGB3,ITGB8,LAMC3,LGALS3BP,LY9,MCAM,MYBPC2,NID2,OMD,PCDH12,PECAM1,PLPP3,RNASE10,SELE,SELL,SELP,SIGLEC1,SPP1,SRPX2,SVEP1,THBS1,VCAM1,VWF	mmu_go_bp
GO:0001525	angiogenesis	2.71495e-13	6.93399e-10	3.46699e-10	22.6819	35	256	ACKR3,ACVRL1,ANGPT1,ANGPTL2,APOLD1,CALCRL,CFH,CLIC4,COL8A1,COL8A2,CXCR3,CYP1B1,ECSCR,EGFL7,ENG,ESM1,FLT4,MCAM,MMP19,MMRN2,NRP2,PECAM1,PGF,PIK3R6,PLXND1,PTGS2,PTPRB,RSPO3,SRPX2,TAL1,TBX4,TEK,TIE1,TNFAIP2,VEGFC	mmu_go_bp
GO:0006954	inflammatory response	1.82261e-12	4.65494e-09	1.55165e-09	20.8312	40	349	BMP2,BMP6,C3AR1,CCL19,CCL22,CD5L,CFH,CNR2,CXCL1,CXCL10,CXCL11,CXCR3,CYBB,CYSLTR1,HAVCR2,LY86,NCF1,NLRP3,P2RX7,PLA2G2E,PLD4,PLP1,PTGER2,PTGIR,PTGS2,RARRES2,SELE,SELP,SLC11A1,THBS1,THEMIS2,TNFRSF1B,TSPAN2	mmu_go_bp
GO:0002376	immune system process	6.13465e-11	1.56679e-07	3.91697e-08	17.3908	45	477	ADGRE1,BTK,C1QA,C1QB,C1QC,CD300A,CD300LB,CD4,CD5L,CD84,CD86,CFH,CLEC4D,CLEC5A,DCSTAMP,ETS1,GPR183,HAVCR2,INPP5D,LRMP,LY86,LY9,MCOLN2,MPEG1,NLRP3,PLD4,SLAMF7,SLC15A3,THEMIS2,TNFAIP8L2,TNFRSF13B,TYROBP	mmu_go_bp
GO:0045766	positive regulation of angiogenesis	4.45183e-10	1.137e-06	2.274e-07	15.2534	23	152	ACVRL1,ADM,C3AR1,CXCR3,CYBB,CYP1B1,CYSLTR1,ENG,ETS1,ITGAX,ITGB2,ITGB3,ITGB8,PGF,PIK3R6,PTGIS,SERPINE1,TEK,TGFBR2,THBS1,TIE1,VEGFC	mmu_go_bp
GO:0002040	sprouting angiogenesis	4.1199e-09	1.05222e-05	1.7537e-06	12.907	11	34	ANGPT1,CLEC14A,ENG,ESM1,FLT4,PGF,RECK,RSPO3,TEK,THBS1,VEGFC	mmu_go_bp
GO:0030318	melanocyte differentiation	1.59028e-08	4.06157e-05	5.80224e-06	11.5391	9	23	EDN3,EDNRB,LRMDA,MITF,MLPH,RAB27A,SLC24A5,SOX10,TYRP1	mmu_go_bp
GO:0050731	positive regulation of peptidyl-tyrosine phosphorylation	2.03192e-08	5.18952e-05	6.4869e-06	11.4233	18	115	ANGPT1,BANK1,BMP6,CCK,CD4,ENPP2,FCER1A,FGF7,ICAM1,ITGB3,PDGFB,PECAM1,PLPP3,PTPRC,TREM2,VEGFC	mmu_go_bp
GO:0007166	cell surface receptor signaling pathway	2.62123e-08	6.69463e-05	7.43848e-06	11.234	23	187	ADGRE1,ADGRF5,ADGRG6,ADGRL4,CALCRL,CD22,CD4,CD86,CXCR3,CYSLTR1,EDN3,FCER1A,FCGR2B,FCRL1,FZD2,IL12B,ITGAL,OSTN,PECAM1,TNFRSF1B	mmu_go_bp
GO:0050921	positive regulation of chemotaxis	8.36633e-08	0.000213676	2.13676e-05	9.87666	8	20	CCL19,CXCL12,CXCR3,CXCR4,PDGFB,RARRES2,THBS1,TREM2	mmu_go_bp
GO:0030335	positive regulation of cell migration	8.95386e-08	0.000228682	2.13676e-05	10.0612	26	248	BMP2,C3AR1,CLDN1,CLEC7A,CXCL10,CXCL12,CXCR4,DAB2,ETS1,GLI1,GPNMB,ITGAX,ITGB3,MCAM,MYO1F,MYOC,PDGFB,PDGFC,PECAM1,PLP1,ROR2,SEMA3G,SNAI1,THBS1,VEGFC,VSIR	mmu_go_bp
GO:0070374	positive regulation of ERK1 and ERK2 cascade	1.21817e-07	0.000311121	2.59268e-05	9.73636	24	219	ACKR3,ALKAL2,ANGPT1,BMP2,CCL19,CCL22,CD4,CXCL12,CXCR4,EDNRA,FLT4,GPNMB,GPR183,HAVCR2,ICAM1,ITGB3,P2RY6,PDGFB,PDGFC,PTPRC,ROR2,TEK,TREM2	mmu_go_bp
GO:0007159	leukocyte cell-cell adhesion	6.24709e-07	0.00159551	0.000122731	7.88474	8	25	ICAM1,ITGAL,ITGB2,PECAM1,PTPRC,SELE,SELP,VCAM1	mmu_go_bp
GO:0045907	positive regulation of vasoconstriction	1.6215e-06	0.00414131	0.000295808	6.98156	10	47	AVPR1A,CD38,CYSLTR1,GJA5,ICAM1,OXTR,PDE5A,PDGFB,PTGS2,TBXAS1	mmu_go_bp
GO:0051482	positive regulation of cytosolic calcium ion concentration involved in phospholipase C-activating G protein-coupled signaling pathway	1.63088e-06	0.00416526	0.000295808	6.9562	9	37	C3AR1,EDNRA,F2RL2,GPR20,GPR4,GPR65,LPAR3,LPAR4	mmu_go_bp
GO:0030336	negative regulation of cell migration	2.24397e-06	0.0057311	0.000358194	6.77106	16	126	ABHD2,ACVRL1,ADORA3,ARAP3,CLDN19,CLIC4,CYP1B1,EGFL7,ENG,IGFBP5,MITF,PDGFB,PLXNB3,RECK,SERPINE1,TIE1	mmu_go_bp
GO:0030198	extracellular matrix organization	2.40732e-06	0.00614831	0.000361665	6.74941	19	173	ADAMTS1,ADAMTS14,ADAMTS15,ADAMTS9,ADAMTSL3,COL10A1,COL11A1,COL28A1,COL8A1,COL8A2,FBLN1,FBLN5,FOXF2,ITGA8,MMP12,MMP19,RECK,SMOC1,TNFRSF11B	mmu_go_bp
GO:0006935	chemotaxis	3.06953e-06	0.00783959	0.000435533	6.46467	16	129	ACKR3,C3AR1,CCL19,CCL22,CMTM5,CXCL1,CXCL10,CXCL12,CXCR3,CXCR4,CYSLTR1,DOCK2,ECSCR,ENPP2,RAC2,RARRES2	mmu_go_bp
GO:0030593	neutrophil chemotaxis	3.17281e-06	0.00810335	0.000435533	6.36068	12	74	CCL19,CCL22,CSF3R,CXCL1,CXCL10,CXCL11,EDN3,ITGA9,ITGB2,SPP1,VAV1	mmu_go_bp
GO:0034113	heterotypic cell-cell adhesion	3.36255e-06	0.00858795	0.000435533	6.20113	7	22	CD200R1,ITGAX,ITGB2,ITGB3,PTPRC,RNASE10,VCAM1	mmu_go_bp
GO:0001569	branching involved in blood vessel morphogenesis	4.10384e-06	0.0104812	0.000499105	6.04729	9	41	ANGPT1,CXCL12,CXCR4,EDNRA,ENG,PITX2,PLXND1,TEK,TGFBR2	mmu_go_bp
GO:0014068	positive regulation of phosphatidylinositol 3-kinase signaling	4.8752e-06	0.0124513	0.000565966	5.93963	12	77	ADORA3,ANGPT1,CD28,DCN,MYOC,NCF1,PDGFB,PDGFC,ROR2,SELP,TEK,WNT16	mmu_go_bp
GO:0002250	adaptive immune response	7.39151e-06	0.0188779	0.000820779	5.63999	18	170	ADGRE1,BTK,CD4,CD84,CD86,CLEC4D,GPR183,HAVCR2,LY9,MCOLN2,SLAMF7,TNFRSF13B	mmu_go_bp
GO:0098609	cell-cell adhesion	8.98134e-06	0.0229383	0.000955764	5.43389	17	156	CD53,CD93,CDH26,CXCL12,FBLIM1,ICAM1,ICAM2,ITGAL,ITGB2,NTN1,PECAM1,PLPP3,SELP,SRPX2,TEK,VCAM1	mmu_go_bp
GO:0060326	cell chemotaxis	9.52289e-06	0.0243215	0.000972859	5.2844	12	82	ACKR3,CCL22,CXCL12,CXCR3,CXCR4,ENG,ENPP2,GPR183,PDGFB,PLXNB3,VCAM1	mmu_go_bp
GO:0016525	negative regulation of angiogenesis	9.76201e-06	0.0249322	0.000972859	5.28012	13	96	ADAMTS1,CXCL10,CXCR3,DCN,ECSCR,FBLN5,GPR4,HHEX,HHIP,TEK,THBS1,TIE1	mmu_go_bp
GO:0007189	adenylate cyclase-activating G protein-coupled receptor signaling pathway	1.0363e-05	0.0264672	0.000980266	5.24105	14	111	ADGRE1,ADGRG6,ADGRL4,ADM,CALCRL,CNR2,CXCL10,CXCR3,GPR4,GPR65,LPAR3,PTGER2,PTGIR,S1PR2	mmu_go_bp
GO:0030334	regulation of cell migration	1.15062e-05	0.0293869	0.00104953	5.139	14	112	CXCL12,CXCR4,DOCK10,EDN3,EGFL7,ENPP2,FGF7,ITGB3,NTN1,PECAM1,PITX2,PLXNB3,PLXND1,TEK	mmu_go_bp
GO:0002827	positive regulation of T-helper 1 type immune response	1.20495e-05	0.0307743	0.00106118	4.89573	5	11	IL12B,IL12RB1,IL27RA,SLC11A1	mmu_go_bp
GO:0009617	response to bacterium	1.30358e-05	0.0332935	0.00110978	5.16329	23	266	ADAMTS9,BANK1,BMP2,CD52,CXCL10,FCGR2B,GPC3,GZMA,HMCN1,KLHL6,LRAT,MYO1F,NCF1,OCIAD2,P2RX7,RGS1,RNASE1,SLC11A1	mmu_go_bp
GO:0010818	T cell chemotaxis	1.39116e-05	0.0355301	0.00114613	4.73244	4	6	CXCL10,CXCL12,CXCR3,GPR183	mmu_go_bp
GO:0001938	positive regulation of endothelial cell proliferation	1.46804e-05	0.0374938	0.00117168	4.84039	11	72	ACVRL1,BMP2,BMP6,CXCL12,EGFL7,FLT4,ITGB3,PDGFB,PGF,PLXNB3,VEGFC	mmu_go_bp
GO:0001570	vasculogenesis	1.46804e-05	0.0374938	0.00117168	4.84039	11	72	ACKR3,ADM,ANGPT1,EGFL7,ENG,HHEX,ITGB8,PITX2,TEK,TGFBR2,TIE1	mmu_go_bp
GO:0043410	positive regulation of MAPK cascade	1.50859e-05	0.0385293	0.00117168	4.89386	15	130	BANK1,BMP2,CD4,CD84,FLT4,IGFBP3,IGFBP4,LAPTM5,LILRA5,LPAR3,P2RX7,PDGFB,PTPRC,ROR2,TEK	mmu_go_bp
GO:0007165	signal transduction	1.71074e-05	0.0436922	0.00128507	5.5456	63	1147	ACKR3,ACVRL1,ADGRE1,ADGRG6,ADGRL4,ARAP3,ARHGAP30,AVPR1A,C3AR1,CALCRL,CD48,CHRNB4,CNR2,CXCR3,CXCR4,CYSLTR1,EDNRA,EDNRB,F2RL2,FCER1A,FZD2,GLI1,GPNMB,GPR141,GPR143,GPR183,GPR20,GPR34,GPR4,GPR65,HHEX,HHIP,IQGAP2,LPAR3,LPAR4,NFAM1,NOSTRIN,OXTR,P2RY6,PDE1A,PDE5A,PDE7B,PLCB2,PLPP3,PLXNB3,PLXND1,PTGER2,PTGIR,RASAL3,RASSF2,RGS1,RGS5,RIN3,S1PR2,SCGB1A1,SCUBE1,SLC39A12,STARD8,TNFRSF11B	mmu_go_bp
GO:0001934	positive regulation of protein phosphorylation	1.99966e-05	0.0510712	0.00145918	4.72001	21	236	ANGPT1,BMP2,CD4,CLDN19,CXCR4,DAB2,EDNRA,EDNRB,ENG,FGF7,FLT4,GPNMB,P2RX7,PECAM1,PGF,PLAUR,RARRES2,TEK,TMEM119,TREM2,VEGFC	mmu_go_bp
GO:0030889	negative regulation of B cell proliferation	2.53575e-05	0.064763	0.00179897	4.18497	6	20	BTK,CD300A,FCGR2B,INPP5D,TNFRSF13B,TYROBP	mmu_go_bp
GO:0007204	positive regulation of cytosolic calcium ion concentration	2.99987e-05	0.0766168	0.00207072	4.26232	17	171	ACKR3,ADM,AVPR1A,C3AR1,CD38,CD52,CXCL1,CXCR3,CXCR4,EDNRA,EDNRB,FZD2,GCK,OXTR,PTGER2,PTGIR	mmu_go_bp
GO:0042438	melanin biosynthetic process	3.18482e-05	0.0813403	0.00214053	3.93477	5	13	DCT,PMEL,SLC45A2,TYR,TYRP1	mmu_go_bp
GO:0045576	mast cell activation	3.18482e-05	0.0813403	0.00214053	3.93477	5	13	CD48,FCGR2B,LCP2	mmu_go_bp
GO:0007229	integrin-mediated signaling pathway	3.18517e-05	0.0813494	0.00214053	4.08446	11	78	ITGA8,ITGA9,ITGAL,ITGAX,ITGB2,ITGB3,ITGB8,ITGBL1,PLPP3,TYROBP,VAV1	mmu_go_bp
GO:0042102	positive regulation of T cell proliferation	3.85752e-05	0.098521	0.00246303	3.87456	10	66	CCL19,CD28,CD4,CD86,HAVCR2,IL12B,ITGAL,PTPRC,SASH3,VCAM1	mmu_go_bp
GO:0002687	positive regulation of leukocyte migration	4.62561e-05	0.118138	0.00288141	3.59353	6	22	ADORA3,ITGB3,PECAM1,SELE,SELP	mmu_go_bp
GO:0033690	positive regulation of osteoblast proliferation	4.82585e-05	0.123252	0.00293458	3.52472	5	14	BMP2,FBLN5,HPSE,ITGB3,TMEM119	mmu_go_bp
GO:0050850	positive regulation of calcium-mediated signaling	6.0922e-05	0.155595	0.00361848	3.32299	6	23	ADA,ADORA3,CD4,FCER1A,ITGAL,TREM2	mmu_go_bp
GO:0031643	positive regulation of myelination	7.90762e-05	0.201961	0.00459002	3.06705	6	24	EGR2,ITGAX,MYRF,S100B,SOX10,TNFRSF1B	mmu_go_bp
GO:0008217	regulation of blood pressure	0.000101635	0.259576	0.00576836	2.90605	9	60	ACVRL1,C3AR1,CORIN,EDNRA,EDNRB,NPR3,P2RX1,PTGS2	mmu_go_bp
GO:0002291	T cell activation via T cell receptor contact with antigen bound to MHC molecule on antigen presenting cell	0.000121546	0.310428	0.00674844	2.56001	3	4	FGL2,ICAM1,ITGAL	mmu_go_bp
GO:0001805	positive regulation of type III hypersensitivity	0.000121546	0.310428	0.00674844	2.56001	3	4	BTK	mmu_go_bp
GO:0045087	innate immune response	0.000121693	0.310803	0.00674844	3.29176	35	561	BTK,C1QA,C1QB,C1QC,CD84,CFH,CLEC4D,CLEC5A,CYBB,HAVCR2,LY86,LY9,MCOLN2,MPEG1,NLRP3,PLD4,RARRES2,SLA,SLAMF7,SLC15A3,SRMS,TNFAIP8L2,TRBC1,TREM2	mmu_go_bp
GO:0009887	animal organ morphogenesis	0.000146013	0.372918	0.00776912	2.69584	15	158	BMP2,CXCR4,FGF7,FLI1,FOXF2,GPC3,HHEX,HHIP,LAMC3,NTN1,PDGFC,PITX2,TCF21,TGFBR2,VEGFC	mmu_go_bp
GO:0050766	positive regulation of phagocytosis	0.000149631	0.382158	0.00779915	2.53038	9	63	CLEC7A,DOCK2,FCGR2B,IL2RG,RAB27A,SLC11A1	mmu_go_bp
GO:0050728	negative regulation of inflammatory response	0.00016649	0.425216	0.00850432	2.50352	12	109	ADA,AOAH,CALCRL,CNR2,ETS1,NLRP12,NLRP3,PTGIS,TNFAIP8L2,TNFRSF1B,WFDC1	mmu_go_bp
GO:0150077	regulation of neuroinflammatory response	0.000176029	0.449577	0.00881524	2.22068	4	10	CD200R1,PTGS2,TNFRSF1B	mmu_go_bp
GO:0051901	positive regulation of mitochondrial depolarization	0.000176029	0.449577	0.00881524	2.22068	4	10	CCK,DCN,MYOC,P2RX7	mmu_go_bp
GO:0045779	negative regulation of bone resorption	0.000185991	0.47502	0.00913501	2.19795	5	18	CD38,INPP5D,P2RX7,TMEM119,TNFRSF11B	mmu_go_bp
GO:0042110	T cell activation	0.000190408	0.486301	0.00917549	2.23821	7	39	ADA,CD28,CD4,CD48,DOCK2,VAV1,WAS	mmu_go_bp
GO:0001649	osteoblast differentiation	0.00020286	0.518105	0.00959454	2.26262	10	80	BMP2,BMP6,FHL2,GLI1,IGFBP3,IGFBP5,MYOC,RSPO2,SPP1,TMEM119	mmu_go_bp
GO:0006955	immune response	0.000236577	0.604218	0.0109858	2.76063	26	376	ACKR3,AZGP1,BMP6,CCL19,CCL22,CD28,CD4,CD86,CFH,COLEC12,CTSS,CXCL1,CXCL10,CXCL12,CXCR3,CXCR4,ENPP2,ITGB8,LY86,TNFRSF1B,VAV1,WAS	mmu_go_bp
GO:0045765	regulation of angiogenesis	0.000244061	0.623331	0.0111309	1.9647	6	29	ENPP2,ETS1,PLXND1,RECK,SERPINE1,TEK	mmu_go_bp
GO:0031954	positive regulation of protein autophosphorylation	0.000245904	0.628038	0.0111309	1.92435	5	19	GPNMB,PDGFB,PDGFC,RASSF2,VEGFC	mmu_go_bp
GO:0048002	antigen processing and presentation of peptide antigen	0.0002967	0.757771	0.013065	1.67569	3	5	CTSS,SLC11A1	mmu_go_bp
GO:0048014	Tie signaling pathway	0.0002967	0.757771	0.013065	1.67569	3	5	ANGPT1,SVEP1,TEK	mmu_go_bp
GO:0034241	positive regulation of macrophage fusion	0.0002967	0.757771	0.013065	1.67569	3	5	DCSTAMP,TREM2,TYROBP	mmu_go_bp
GO:0010466	negative regulation of peptidase activity	0.000299386	0.764631	0.013065	1.93846	12	116	COL28A1,GPC3,RECK,SERPINE1,SERPINE2,TFPI,TIMP3,WFDC1,WFIKKN2	mmu_go_bp
GO:0007160	cell-matrix adhesion	0.000303987	0.776382	0.013065	1.87221	10	84	HPSE,ITGA8,ITGAL,ITGB2,ITGB3,ITGB8,ITGBL1,NID2,TEK,VCAM1	mmu_go_bp
GO:0007507	heart development	0.000364976	0.93215	0.0152811	1.89455	19	249	ACVRL1,ADM,ALDH1A2,BMP2,CALCRL,EDNRA,ENG,FOXL1,KCNJ8,MB,NRP2,PAX3,PDGFB,PITX2,TEK,TGFBR2,VCAM1,XIRP2	mmu_go_bp
GO:0032760	positive regulation of tumor necrosis factor production	0.000369295	0.943178	0.0152811	1.71157	11	102	CCL19,CD84,CYBB,HAVCR2,IL12B,LILRA5,PTPRC,SASH3,THBS1,TYROBP	mmu_go_bp
GO:0032693	negative regulation of interleukin-10 production	0.000408438	1	0.0165579	1.42831	5	21	CD84,FCGR2B,IL12B,TYROBP,VSIR	mmu_go_bp
GO:0008284	positive regulation of cell population proliferation	0.000410459	1	0.0165579	2.29606	33	546	ADM,ALDH1A2,AVPR1A,CALCRL,CCK,CD38,CLEC7A,CXCL10,CXCL12,CXCR3,EDN3,EDNRA,EDNRB,ENPP2,ESM1,ETS1,FGF7,FLT4,GLI1,IL7R,ITGAX,NTN1,PAX3,PDGFB,PDGFC,PGF,PTGS2,RAC2,S100B,THBS1,VEGFC	mmu_go_bp
GO:0042130	negative regulation of T cell proliferation	0.000413996	1	0.0165579	1.48396	7	44	CD86,GPNMB,HAVCR2,PDE5A,SCGB1A1	mmu_go_bp
GO:0034097	response to cytokine	0.000443313	1	0.0171549	1.44992	8	58	ALDH1A2,CFH,PTGS2,SCGB1A1,TIMP3	mmu_go_bp
GO:0070098	chemokine-mediated signaling pathway	0.000477107	1	0.018187	1.3466	7	45	ACKR3,CCL19,CCL22,CXCL1,CXCL10,CXCL11,CXCL12	mmu_go_bp
GO:0038084	vascular endothelial growth factor signaling pathway	0.00055573	1	0.0208726	1.09098	4	13	FLT4,NRP2,PGF,VEGFC	mmu_go_bp
GO:0010628	positive regulation of gene expression	0.000559495	1	0.0208726	2.01051	32	532	ALDH1A2,ANGPT1,BMP2,BMP6,CD28,CLDN19,ENG,ETS1,FBLN1,FGF7,FOXD1,IKZF1,IL2RG,IL7R,ITGAX,ITGB3,ITGB8,MITF,MMP12,P2RX7,PDGFB,PLP1,RAB27A,SERPINE1,SLC11A1,SLC2A10,SOX10,TMEM119,TREM2,TYROBP,VSIR,WNT16	mmu_go_bp
GO:0001915	negative regulation of T cell mediated cytotoxicity	0.000579476	1	0.0211426	1.01442	3	6	IL7R,PTPRC	mmu_go_bp
GO:0098883	synapse pruning	0.000579476	1	0.0211426	1.01442	3	6	C1QA,C1QB,C1QC	mmu_go_bp
GO:0010757	negative regulation of plasminogen activation	0.000579476	1	0.0211426	1.01442	3	6	SERPINE1,SERPINE2,THBS1	mmu_go_bp
GO:0030316	osteoclast differentiation	0.000604545	1	0.0217466	1.08276	6	34	DCSTAMP,GPC3,GPR183,MITF,TREM2,TYROBP	mmu_go_bp
GO:0001818	negative regulation of cytokine production	0.000604545	1	0.0217466	1.08276	6	34	BTK,GPNMB,NLRP12,SLC11A1,SRGN	mmu_go_bp
GO:0010033	response to organic substance	0.00062707	1	0.0222436	1.11562	8	61	AVPR1A,BTK,GATM,IL12B,P2RX1,P2RX7,SPP1,TIMP3	mmu_go_bp
GO:0032930	positive regulation of superoxide anion generation	0.000641084	1	0.0224292	0.988938	5	23	CXCL1,HVCN1,ITGB2,TYROBP	mmu_go_bp
GO:0033627	cell adhesion mediated by integrin	0.000641084	1	0.0224292	0.988938	5	23	ICAM1,ITGB2,ITGB3,ITGB8,ITGBL1	mmu_go_bp
GO:0010460	positive regulation of heart rate	0.000788981	1	0.0272305	0.787115	5	24	ADA,ADM,AVPR1A,EDN3,KCNQ1	mmu_go_bp
GO:0032715	negative regulation of interleukin-6 production	0.000810163	1	0.0275888	0.835395	7	49	BANK1,CD200R1,CD84,HAVCR2,IL27RA,INPP5D,NLRP12	mmu_go_bp
GO:0043473	pigmentation	0.000916843	1	0.0308107	0.716305	7	50	DCT,EDNRB,MITF,MLPH,RAB27A,TYR,TYRP1	mmu_go_bp
GO:0001819	positive regulation of cytokine production	0.000962846	1	0.0319365	0.703619	8	65	CLEC5A,HAVCR2,NFAM1,P2RX7,SLC11A1	mmu_go_bp
GO:0048662	negative regulation of smooth muscle cell proliferation	0.000964671	1	0.0319365	0.630734	6	37	ACE2,IGFBP3,IGFBP5,IL12B,NPR3,PTGIR	mmu_go_bp
GO:0072126	positive regulation of glomerular mesangial cell proliferation	0.000990339	1	0.0320168	0.486677	3	7	C3AR1,ITGB3,PDGFB	mmu_go_bp
GO:0002381	immunoglobulin production involved in immunoglobulin-mediated immune response	0.000990339	1	0.0320168	0.486677	3	7	FGL2,GAPT	mmu_go_bp
GO:0050859	negative regulation of B cell receptor signaling pathway	0.000990339	1	0.0320168	0.486677	3	7	CD22,CD300A,FCGR2B	mmu_go_bp
GO:0016264	gap junction assembly	0.000990339	1	0.0320168	0.486677	3	7	GJA5,GJB2,GJB6	mmu_go_bp
GO:0045986	negative regulation of smooth muscle contraction	0.000990339	1	0.0320168	0.486677	3	7	CALCRL,NCF1,PTGS2	mmu_go_bp
GO:0032400	melanosome localization	0.000990339	1	0.0320168	0.486677	3	7	GPR143,MLPH,RAB27A	mmu_go_bp
GO:0042590	antigen processing and presentation of exogenous peptide antigen via MHC class I	0.000990339	1	0.0320168	0.486677	3	7		mmu_go_bp
GO:0051251	positive regulation of lymphocyte activation	0.000990525	1	0.0320168	0.454011	2	2	CLEC7A,SASH3	mmu_go_bp
GO:1904684	negative regulation of metalloendopeptidase activity	0.000990525	1	0.0320168	0.454011	2	2	RECK,TIMP3	mmu_go_bp
GO:0042489	negative regulation of odontogenesis of dentin-containing tooth	0.000990525	1	0.0320168	0.454011	2	2	RSPO2,TNFRSF11B	mmu_go_bp
GO:0006583	melanin biosynthetic process from tyrosine	0.000990525	1	0.0320168	0.454011	2	2	DCT,TYRP1	mmu_go_bp
GO:0090673	endothelial cell-matrix adhesion	0.000990525	1	0.0320168	0.454011	2	2	ADAMTS9,PECAM1	mmu_go_bp
GO:1905222	atrioventricular canal morphogenesis	0.000990525	1	0.0320168	0.454011	2	2	BMP2,ENG	mmu_go_bp
GO:0032438	melanosome organization	0.00100898	1	0.0320168	0.508005	4	15	GPR143,PMEL,RAB38,TYRP1	mmu_go_bp
GO:0048566	embryonic digestive tract development	0.00100898	1	0.0320168	0.508005	4	15	ADA,ALDH1A2,FOXF2,RARRES2	mmu_go_bp
GO:0060347	heart trabecula formation	0.00100898	1	0.0320168	0.508005	4	15	ADAMTS1,ADGRG6,FHL2,TEK	mmu_go_bp
GO:0030195	negative regulation of blood coagulation	0.00100898	1	0.0320168	0.508005	4	15	SERPINE2,TFPI,THBD,TSPAN8	mmu_go_bp
GO:0001755	neural crest cell migration	0.00103428	1	0.0322141	0.600404	7	51	EDN3,EDNRB,NRP2,PAX3,SEMA3G,SOX10	mmu_go_bp
GO:0051897	positive regulation of protein kinase B signaling	0.00109753	1	0.0337722	0.669955	11	116	ANGPT1,CCL19,CD28,CXCL12,ENG,HPSE,IGFBP5,MYOC,TEK,THBS1	mmu_go_bp
GO:0010575	positive regulation of vascular endothelial growth factor production	0.00115917	1	0.0352442	0.413985	5	26	C3AR1,CYP1B1,FLT4,HPSE,PTGS2	mmu_go_bp
GO:0032496	response to lipopolysaccharide	0.00117778	1	0.0353888	0.602859	11	117	ADM,CNR2,EDNRA,EDNRB,KCNJ8,P2RX7,PTGER2,PTGIR,PTGS2,SLC11A1	mmu_go_bp
GO:0019886	antigen processing and presentation of exogenous peptide antigen via MHC class II	0.001312	1	0.0389632	0.252151	4	16	CTSS,FCGR2B	mmu_go_bp
GO:0014912	negative regulation of smooth muscle cell migration	0.001312	1	0.0389632	0.252151	4	16	IGFBP3,IGFBP5,S1PR2,SERPINE1	mmu_go_bp
GO:0090023	positive regulation of neutrophil chemotaxis	0.00138615	1	0.0406922	0.240987	5	27	C3AR1,CCL19,EDNRA,RAC2,SELL	mmu_go_bp
GO:0002693	positive regulation of cellular extravasation	0.00154751	1	0.0449129	0.0485412	3	8	ICAM1,PECAM1,PLVAP	mmu_go_bp
GO:0001812	positive regulation of type I hypersensitivity	0.00154751	1	0.0449129	0.0485412	3	8	BTK,FCER1A	mmu_go_bp
GO:0050869	negative regulation of B cell activation	0.00154751	1	0.0449129	0.0485412	3	8	BANK1,INPP5D,LAPTM5	mmu_go_bp
GO:0001936	regulation of endothelial cell proliferation	0.00154751	1	0.0449129	0.0485412	3	8	ALDH1A2,TEK,TIE1	mmu_go_bp
GO:0042098	T cell proliferation	0.00193597	1	0.0555558	-0.0813676	5	29	CXCL12,CXCR4,DOCK2,P2RX7,PTPRC	mmu_go_bp
GO:0010595	positive regulation of endothelial cell migration	0.00200796	1	0.0569814	-0.0349144	7	57	ANGPT1,ATOH8,ETS1,FLT4,ITGB3,TEK,THBS1	mmu_go_bp
GO:0014002	astrocyte development	0.00209819	1	0.0588877	-0.203765	4	18	LAMC3,PLP1,ROR2,TSPAN2	mmu_go_bp
GO:0019835	cytolysis	0.00209819	1	0.0588877	-0.203765	4	18	FGL2,GZMA,PRF1	mmu_go_bp
GO:0050798	activated T cell proliferation	0.0022671	1	0.0629367	-0.325056	3	9	ITGAL,ITGAX,ITGB2	mmu_go_bp
GO:0045730	respiratory burst	0.0022671	1	0.0629367	-0.325056	3	9	CYBB,NCF1,SLC11A1	mmu_go_bp
GO:0043567	regulation of insulin-like growth factor receptor signaling pathway	0.0022671	1	0.0629367	-0.325056	3	9	IGFBP3,IGFBP4,IGFBP5	mmu_go_bp
GO:0050776	regulation of immune response	0.0024319	1	0.0667857	-0.257568	6	44	CD22,CLEC12A,FCER1A,FCGR2B	mmu_go_bp
GO:0030217	T cell differentiation	0.0024319	1	0.0667857	-0.257568	6	44	CD4,GIMAP1,IKZF1,IL7R,PTPRC,VAV1	mmu_go_bp
GO:0030154	cell differentiation	0.00245309	1	0.0667857	0.923855	48	973	ANGPT1,ATOH8,BMP2,BMP6,DAB2,DCSTAMP,DLL3,ECSCR,EDA2R,EGFL7,ERG,ETS1,FGF7,FLI1,FOXD1,FOXD3,FOXI3,FOXL1,FST,GLI1,HHEX,INSC,ITGA8,LHX6,LRMDA,M1AP,MGP,MITF,MMP19,MYRF,NRP2,OSTN,PGF,PSMA8,RARRES2,ROR2,SERPINE2,SLA,SMOC1,SOX10,SPI1,SRMS,TAL1,TGFBR2,TMEM119,TNFAIP2,VEGFC,WIPF3	mmu_go_bp
GO:0007200	phospholipase C-activating G protein-coupled receptor signaling pathway	0.00245476	1	0.0667857	-0.226333	7	59	ANO1,C3AR1,EDNRB,GPR4,NPR3,PLCB2	mmu_go_bp
GO:1904754	positive regulation of vascular associated smooth muscle cell migration	0.00259214	1	0.0689616	-0.40832	4	19	ADAMTS1,IGFBP5,NR4A3,PDGFB	mmu_go_bp
GO:0048066	developmental pigmentation	0.00259214	1	0.0689616	-0.40832	4	19	DCT,EDNRB,PAX3,SLC45A2	mmu_go_bp
GO:0035584	calcium-mediated signaling using intracellular calcium source	0.00259214	1	0.0689616	-0.40832	4	19	GPR143,PTPRC,SELP,VCAM1	mmu_go_bp
GO:0090280	positive regulation of calcium ion import	0.00259214	1	0.0689616	-0.40832	4	19	CXCL12,CXCR4,PDGFB,SERPINE1	mmu_go_bp
GO:0048469	cell maturation	0.00273264	1	0.07195	-0.368894	6	45	BTK,CCL19,LHX6,PLP1,RUNX3,SOX10	mmu_go_bp
GO:0051781	positive regulation of cell division	0.00273264	1	0.07195	-0.368894	6	45	FGF7,PDGFB,PDGFC,PGF,TAL1,VEGFC	mmu_go_bp
GO:0072138	mesenchymal cell proliferation involved in ureteric bud development	0.00291057	1	0.0758529	-0.613112	2	3	BMP2,GPC3	mmu_go_bp
GO:0002605	negative regulation of dendritic cell antigen processing and presentation	0.00291057	1	0.0758529	-0.613112	2	3	FGL2,THBS1	mmu_go_bp
GO:0002344	B cell affinity maturation	0.00291057	1	0.0758529	-0.613112	2	3	BTK	mmu_go_bp
GO:0090500	endocardial cushion to mesenchymal transition	0.00291057	1	0.0758529	-0.613112	2	3	ACVRL1,ENG	mmu_go_bp
GO:2000860	positive regulation of aldosterone secretion	0.00291057	1	0.0758529	-0.613112	2	3	BMP6,DAB2	mmu_go_bp
GO:0002434	immune complex clearance	0.00291057	1	0.0758529	-0.613112	2	3	CFH,FCGR2B	mmu_go_bp
GO:1905322	positive regulation of mesenchymal stem cell migration	0.00291057	1	0.0758529	-0.613112	2	3	ACKR3,CXCR4	mmu_go_bp
GO:0033623	regulation of integrin activation	0.00291057	1	0.0758529	-0.613112	2	3	FBLIM1,SELP	mmu_go_bp
GO:0002930	trabecular meshwork development	0.00291057	1	0.0758529	-0.613112	2	3	CYP1B1,LMX1B	mmu_go_bp
GO:0032349	positive regulation of aldosterone biosynthetic process	0.00291057	1	0.0758529	-0.613112	2	3	BMP6,DAB2	mmu_go_bp
GO:0031214	biomineral tissue development	0.00303763	1	0.0783648	-0.514071	5	32	AMTN,SPP1,SRGN,TMEM119,WDR72	mmu_go_bp
GO:0007275	multicellular organism development	0.003041	1	0.0783648	0.786965	52	1085	ACKR3,ANGPT1,ANO1,ATOH8,BMP2,BMP6,CDH19,DAB2,DLL3,ECSCR,EDA2R,EGFL7,FLT4,FOXD1,FOXD3,FST,FZD2,GATM,GLI1,HHEX,IKZF1,INSC,ITGA8,LEFTY1,LHX6,LMX1B,MGP,MITF,MMP19,NRP2,OSTN,PAX3,PDGFB,PDGFC,PGF,PITX2,PLPP3,PLXND1,RIPPLY1,ROR2,RSPO2,SERPINE2,SMOC1,SNAI1,TAL1,TBX4,TEK,TIE1,TNFAIP2,VEGFC,WIPF3,WNT16	mmu_go_bp
GO:0006813	potassium ion transport	0.00308215	1	0.0783648	-0.305918	11	132	GJA5,KCNA7,KCNJ13,KCNJ8,KCNK13,KCNMB1,KCNN3,KCNQ1,KCNQ5,KCNS3,SLC24A5	mmu_go_bp
GO:0042310	vasoconstriction	0.00316032	1	0.0791318	-0.599629	4	20	EDN3,EDNRA,EDNRB	mmu_go_bp
GO:0043568	positive regulation of insulin-like growth factor receptor signaling pathway	0.00316327	1	0.0791318	-0.649861	3	10	IGFBP3,IGFBP4,IGFBP5	mmu_go_bp
GO:0008015	blood circulation	0.00316327	1	0.0791318	-0.649861	3	10	ACVRL1,FLI1,PON1	mmu_go_bp
GO:0034138	toll-like receptor 3 signaling pathway	0.00316327	1	0.0791318	-0.649861	3	10	CD86,COLEC12,HAVCR2	mmu_go_bp
GO:0048661	positive regulation of smooth muscle cell proliferation	0.00339182	1	0.0832953	-0.494956	8	79	C3AR1,CALCRL,ITGB3,NR4A3,PDGFB,PTGS2,TGFBR2,THBS1	mmu_go_bp
GO:0031640	killing of cells of other organism	0.00348876	1	0.0848599	-0.646569	5	33	CCL19,CCL22,CXCL1,CXCL10,CXCL12	mmu_go_bp
GO:0001937	negative regulation of endothelial cell proliferation	0.00348876	1	0.0848599	-0.646569	5	33	ACVRL1,ATOH8,CXCR3,ENG,THBS1	mmu_go_bp
GO:0030324	lung development	0.00367024	1	0.088432	-0.500469	10	116	ADA,ALDH1A2,FGF7,GLI1,GPC3,MGP,PITX2,TBX4,TGFBR2	mmu_go_bp
GO:0010862	positive regulation of pathway-restricted SMAD protein phosphorylation	0.00380275	1	0.0907685	-0.683429	6	48	ACVRL1,BMP2,BMP6,DAB2,ENG,LEFTY1	mmu_go_bp
GO:0050901	leukocyte tethering or rolling	0.00380782	1	0.0907685	-0.779102	4	21	SELE,SELL,SELP,VCAM1	mmu_go_bp
GO:0045785	positive regulation of cell adhesion	0.00390654	1	0.091535	-0.666932	7	64	ANGPT1,CXCL12,DAB2,IL12B,SELP,TEK,VAV1	mmu_go_bp
GO:0032689	negative regulation of interferon-gamma production	0.00398604	1	0.0925485	-0.773826	5	34	HAVCR2,LAPTM5,SCGB1A1,VSIR	mmu_go_bp
GO:0042113	B cell activation	0.00398604	1	0.0925485	-0.773826	5	34	BANK1,CD22,CD86,FCRL1,GAPT	mmu_go_bp
GO:0034765	regulation of ion transmembrane transport	0.0040982	1	0.0942955	-0.572601	11	137	CLIC4,CLIC6,CYBB,HVCN1,KCNA7,KCNJ13,KCNJ8,KCNK13,KCNQ1,KCNQ5,KCNS3	mmu_go_bp
GO:0007157	heterophilic cell-cell adhesion via plasma membrane cell adhesion molecules	0.00422032	1	0.0962384	-0.782268	6	49	HMCN1,ITGAL,MCAM,SELE,SELP,VCAM1	mmu_go_bp
GO:0007035	vacuolar acidification	0.00424835	1	0.0962384	-0.936445	3	11	ATP6V0D2,CLIC4,SLC11A1	mmu_go_bp
GO:0010447	response to acidic pH	0.00424835	1	0.0962384	-0.936445	3	11	CTSS,GPR4,GPR65	mmu_go_bp
GO:0045603	positive regulation of endothelial cell differentiation	0.00424835	1	0.0962384	-0.936445	3	11	ACVRL1,ATOH8,BMP6	mmu_go_bp
GO:0006898	receptor-mediated endocytosis	0.00426182	1	0.0962384	-0.74912	7	65	CD300A,DAB2,FCGR2B,ITGB2,MSR1,TGFBR2	mmu_go_bp
GO:0001503	ossification	0.00430787	1	0.0962384	-0.683983	9	100	BMP2,BMP6,CLEC3A,MGP,OSTN,RASSF2,RUNX3,SPP1,TMEM119	mmu_go_bp
GO:0008045	motor neuron axon guidance	0.00453197	1	0.0997815	-0.896168	5	35	CXCL12,CXCR4,EGR2,NTN1,RAC2	mmu_go_bp
GO:0035025	positive regulation of Rho protein signal transduction	0.00453197	1	0.0997815	-0.896168	5	35	F2RL2,GPR20,GPR4,GPR65,LPAR4	mmu_go_bp
GO:0007162	negative regulation of cell adhesion	0.0046708	1	0.101959	-0.878319	6	50	ACVRL1,ANGPT1,FBLN1,MYO1F,PLXNB3,PLXND1	mmu_go_bp
GO:0001666	response to hypoxia	0.00467281	1	0.101959	-0.726391	10	120	ADA,BMP2,CD38,EDNRA,ENG,MB,PGF,PTGIS,TEK,VEGFC	mmu_go_bp
GO:0050830	defense response to Gram-positive bacterium	0.0048256	1	0.103568	-0.724922	11	140	ADM,HAVCR2,IL27RA,IL7R,MPEG1,MYO1F,NCF1,NLRP3,P2RX7,RARRES2	mmu_go_bp
GO:1904707	positive regulation of vascular associated smooth muscle cell proliferation	0.00512905	1	0.109163	-1.01389	5	36	ADAMTS1,IGFBP5,NR4A3,P2RY6,PDGFB	mmu_go_bp
GO:0048514	blood vessel morphogenesis	0.00512905	1	0.109163	-1.01389	5	36	ACVRL1,CYP1B1,FLT4,PDGFB,THBS1	mmu_go_bp
GO:0031069	hair follicle morphogenesis	0.00512905	1	0.109163	-1.01389	5	36	FGF7,FST,IGFBP5,RUNX3,SNAI1	mmu_go_bp
GO:0032731	positive regulation of interleukin-1 beta production	0.00515566	1	0.109163	-0.971698	6	51	CCL19,LILRA5,NLRP3,P2RX7,TYROBP	mmu_go_bp
GO:0006936	muscle contraction	0.00515566	1	0.109163	-0.971698	6	51	LMOD1,MYBPC1,MYBPC2,STAC,TMOD1,TRIM63	mmu_go_bp
GO:0030199	collagen fibril organization	0.00515566	1	0.109163	-0.971698	6	51	ADAMTS14,COL11A1,CYP1B1,LMX1B,LOXL4,LUM	mmu_go_bp
GO:0006811	ion transport	0.00527641	1	0.110459	-0.053699	31	585	ANO1,ATP2A1,ATP2A3,ATP6V0D2,CALHM2,CHRNB4,CLIC4,CLIC6,CYBB,HVCN1,KCNA7,KCNJ13,KCNJ8,KCNK13,KCNMB1,KCNN3,KCNQ1,KCNQ5,KCNS3,MCOLN2,MCOLN3,P2RX1,P2RX7,SCARA5,SLC11A1,SLC24A5,SLC26A7,SLC38A11,STEAP4	mmu_go_bp
GO:0050730	regulation of peptidyl-tyrosine phosphorylation	0.00536029	1	0.111302	-1.10715	4	23	ITGB2,PDGFB,PDGFC,TREM2	mmu_go_bp
GO:0010596	negative regulation of endothelial cell migration	0.00536029	1	0.111302	-1.10715	4	23	ACVRL1,ADAMTS9,DCN,THBS1	mmu_go_bp
GO:0001771	immunological synapse formation	0.00553295	1	0.113961	-1.19225	3	12	CCL19,DOCK2,PRF1	mmu_go_bp
GO:0033089	positive regulation of T cell differentiation in thymus	0.00553295	1	0.113961	-1.19225	3	12	ADA,IL2RG,IL7R	mmu_go_bp
GO:1904996	positive regulation of leukocyte adhesion to vascular endothelial cell	0.00553295	1	0.113961	-1.19225	3	12	ETS1,ICAM1,ITGB2	mmu_go_bp
GO:0014049	positive regulation of glutamate secretion	0.00553295	1	0.113961	-1.19225	3	12	AVPR1A,CCK,P2RX7	mmu_go_bp
GO:0031953	negative regulation of protein autophosphorylation	0.00553295	1	0.113961	-1.19225	3	12	ENG,NLRP12,PTPRC	mmu_go_bp
GO:0044342	type B pancreatic cell proliferation	0.00553295	1	0.113961	-1.19225	3	12	IGFBP3,IGFBP4,IGFBP5	mmu_go_bp
GO:0071226	cellular response to molecule of fungal origin	0.00569904	1	0.116443	-1.27425	2	4	BTK,CLEC7A	mmu_go_bp
GO:0032946	positive regulation of mononuclear cell proliferation	0.00569904	1	0.116443	-1.27425	2	4	IL12B,ST6GAL1	mmu_go_bp
GO:0001788	antibody-dependent cellular cytotoxicity	0.00569904	1	0.116443	-1.27425	2	4		mmu_go_bp
GO:2000669	negative regulation of dendritic cell apoptotic process	0.00569904	1	0.116443	-1.27425	2	4	CCL19,CXCL12	mmu_go_bp
GO:0002666	positive regulation of T cell tolerance induction	0.00569904	1	0.116443	-1.27425	2	4	TGFBR2	mmu_go_bp
GO:0002357	defense response to tumor cell	0.00569904	1	0.116443	-1.27425	2	4	LAPTM5,PRF1	mmu_go_bp
GO:0150062	complement-mediated synapse pruning	0.00569904	1	0.116443	-1.27425	2	4	C1QA,TREM2	mmu_go_bp
GO:0007223	Wnt signaling pathway, calcium modulating pathway	0.00569904	1	0.116443	-1.27425	2	4	FZD2,ROR2	mmu_go_bp
GO:1905517	macrophage migration	0.00569904	1	0.116443	-1.27425	2	4	MCOLN2,ROR2	mmu_go_bp
GO:0001820	serotonin secretion	0.00569904	1	0.116443	-1.27425	2	4	FCER1A	mmu_go_bp
GO:0061097	regulation of protein tyrosine kinase activity	0.00569904	1	0.116443	-1.27425	2	4	ITGB3,PTPRC	mmu_go_bp
GO:0033007	negative regulation of mast cell activation involved in immune response	0.00569904	1	0.116443	-1.27425	2	4	CD300A	mmu_go_bp
GO:0034391	regulation of smooth muscle cell apoptotic process	0.00569904	1	0.116443	-1.27425	2	4	PDE1A	mmu_go_bp
GO:1905072	cardiac jelly development	0.00569904	1	0.116443	-1.27425	2	4	BMP2,ENG	mmu_go_bp
GO:0046069	cGMP catabolic process	0.00569904	1	0.116443	-1.27425	2	4	PDE1A,PDE5A	mmu_go_bp
GO:2001225	regulation of chloride transport	0.00569904	1	0.116443	-1.27425	2	4	ATP8B1	mmu_go_bp
GO:0098915	membrane repolarization during ventricular cardiac muscle cell action potential	0.00569904	1	0.116443	-1.27425	2	4	KCNJ8,KCNQ1	mmu_go_bp
GO:1990410	adrenomedullin receptor signaling pathway	0.00569904	1	0.116443	-1.27425	2	4	ADM,CALCRL	mmu_go_bp
GO:0046813	receptor-mediated virion attachment to host cell	0.00569904	1	0.116443	-1.27425	2	4	ACE2,ICAM1	mmu_go_bp
GO:0014826	vein smooth muscle contraction	0.00569904	1	0.116443	-1.27425	2	4	EDN3,EDNRB	mmu_go_bp
GO:0002408	myeloid dendritic cell chemotaxis	0.00569904	1	0.116443	-1.27425	2	4	CCL19	mmu_go_bp
GO:1904093	negative regulation of autophagic cell death	0.00569904	1	0.116443	-1.27425	2	4	LAPTM5,TREM2	mmu_go_bp
GO:0042092	type 2 immune response	0.00569904	1	0.116443	-1.27425	2	4	BCL6B	mmu_go_bp
GO:0051142	positive regulation of NK T cell proliferation	0.00569904	1	0.116443	-1.27425	2	4	IL12B,RASAL3	mmu_go_bp
GO:0009637	response to blue light	0.00569904	1	0.116443	-1.27425	2	4	DCT,TYR	mmu_go_bp
GO:0072012	glomerulus vasculature development	0.00569904	1	0.116443	-1.27425	2	4	ANGPT1,TEK	mmu_go_bp
GO:0021650	vestibulocochlear nerve formation	0.00569904	1	0.116443	-1.27425	2	4	ATP8B1,TIFAB	mmu_go_bp
GO:0030513	positive regulation of BMP signaling pathway	0.00577974	1	0.117154	-1.12726	5	37	ACVRL1,ENG,FOXD1,GPC3,VSIR	mmu_go_bp
GO:0032733	positive regulation of interleukin-10 production	0.00577974	1	0.117154	-1.12726	5	37	CD28,IL12B,LILRA5,SASH3,TREM2	mmu_go_bp
GO:0042552	myelination	0.00593173	1	0.119288	-1.06015	7	69	ADGRG6,EGR2,GJC3,LGI4,MPZ,PLP1,TSPAN2	mmu_go_bp
GO:0018108	peptidyl-tyrosine phosphorylation	0.00641637	1	0.128027	-1.13375	7	70	BTK,FLT4,IL12RB1,PDGFB,SRMS,TEK	mmu_go_bp
GO:0006909	phagocytosis	0.00692987	1	0.137201	-1.20578	7	71	ITGAL,ITGB2,P2RY6,PECAM1,PLD4,SLC11A1,VAV1	mmu_go_bp
GO:0030501	positive regulation of bone mineralization	0.00725157	1	0.142465	-1.34191	5	39	BMP2,BMP6,FBN2,P2RX7,TMEM119	mmu_go_bp
GO:0032753	positive regulation of interleukin-4 production	0.00728668	1	0.142465	-1.40014	4	25	CD28,HAVCR2,NLRP3,SASH3	mmu_go_bp
GO:0009968	negative regulation of signal transduction	0.00746884	1	0.144511	-1.32059	6	55	HHIP,INPP5D,NLRP12,RGS1,RGS18,RGS5	mmu_go_bp
GO:0042472	inner ear morphogenesis	0.00747323	1	0.144511	-1.27629	7	72	COL11A1,ITGA8,NR4A3,NTN1,PTPRQ,ROR2,TIFAB	mmu_go_bp
GO:0016064	immunoglobulin mediated immune response	0.00840077	1	0.160116	-1.53535	4	26	CFH,FCGR2B,INPP5D	mmu_go_bp
GO:0042104	positive regulation of activated T cell proliferation	0.00840077	1	0.160116	-1.53535	4	26	CD86,IL12B,IL12RB1,IL27RA	mmu_go_bp
GO:0007169	transmembrane receptor protein tyrosine kinase signaling pathway	0.00845752	1	0.160116	-1.31201	9	111	ANGPT1,FLT4,GFRA3,LCP2,ROR2,SLA,SRMS,TEK,TIE1	mmu_go_bp
GO:0045060	negative thymic T cell selection	0.00873541	1	0.164046	-1.63203	3	14	CD28,DOCK2,PTPRC	mmu_go_bp
GO:0048545	response to steroid hormone	0.00873541	1	0.164046	-1.63203	3	14	DAB2,OXTR,SPP1	mmu_go_bp
GO:0097242	amyloid-beta clearance	0.00873541	1	0.164046	-1.63203	3	14	ITGB2,MSR1,TREM2	mmu_go_bp
GO:0010955	negative regulation of protein processing	0.00873541	1	0.164046	-1.63203	3	14	SERPINE2,TMEM98	mmu_go_bp
GO:0001945	lymph vessel development	0.00873541	1	0.164046	-1.63203	3	14	FLT4,SVEP1,TMEM204	mmu_go_bp
GO:0001946	lymphangiogenesis	0.00873541	1	0.164046	-1.63203	3	14	ACVRL1,CLEC14A,FLT4	mmu_go_bp
GO:0042129	regulation of T cell proliferation	0.00873541	1	0.164046	-1.63203	3	14	CD28,RAC2,TNFRSF1B	mmu_go_bp
GO:0070207	protein homotrimerization	0.00873541	1	0.164046	-1.63203	3	14	SCARA5,STEAP4	mmu_go_bp
GO:0043536	positive regulation of blood vessel endothelial cell migration	0.00896632	1	0.167153	-1.54186	5	41	ANGPT1,ETS1,PDGFB,THBS1,VEGFC	mmu_go_bp
GO:0002282	microglial cell activation involved in immune response	0.00930041	1	0.172125	-1.75315	2	5	TREM2,TYROBP	mmu_go_bp
GO:0051601	exocyst localization	0.00930041	1	0.172125	-1.75315	2	5	EXOC3L2,TNFAIP2	mmu_go_bp
GO:0033363	secretory granule organization	0.00930041	1	0.172125	-1.75315	2	5	SERPINE2,SRGN	mmu_go_bp
GO:0090501	RNA phosphodiester bond hydrolysis	0.00930041	1	0.172125	-1.75315	2	5	RNASE1,RNASE4	mmu_go_bp
GO:0007171	activation of transmembrane receptor protein tyrosine kinase activity	0.00930041	1	0.172125	-1.75315	2	5	ANGPT1,PDGFC	mmu_go_bp
GO:1905007	positive regulation of epithelial to mesenchymal transition involved in endocardial cushion formation	0.00930041	1	0.172125	-1.75315	2	5	ENG,TGFBR2	mmu_go_bp
GO:0030947	regulation of vascular endothelial growth factor receptor signaling pathway	0.00930041	1	0.172125	-1.75315	2	5	TMEM204,VEGFC	mmu_go_bp
GO:0120193	tight junction organization	0.00930041	1	0.172125	-1.75315	2	5	CLDN19,SVEP1	mmu_go_bp
GO:0001992	regulation of systemic arterial blood pressure by vasopressin	0.00930041	1	0.172125	-1.75315	2	5	AVPR1A,OXTR	mmu_go_bp
GO:0042482	positive regulation of odontogenesis	0.00930041	1	0.172125	-1.75315	2	5	BMP2,EDNRA	mmu_go_bp
GO:0032696	negative regulation of interleukin-13 production	0.00930041	1	0.172125	-1.75315	2	5	LILRA5,SCGB1A1	mmu_go_bp
GO:0090184	positive regulation of kidney development	0.00930041	1	0.172125	-1.75315	2	5	EDNRA,FOXD1	mmu_go_bp
GO:2001141	regulation of RNA biosynthetic process	0.00930041	1	0.172125	-1.75315	2	5	MITF,TNFRSF1B	mmu_go_bp
GO:0060435	bronchiole development	0.00930041	1	0.172125	-1.75315	2	5	MMP12,TCF21	mmu_go_bp
GO:0045636	positive regulation of melanocyte differentiation	0.00930041	1	0.172125	-1.75315	2	5	ADAMTS9	mmu_go_bp
GO:0043084	penile erection	0.00930041	1	0.172125	-1.75315	2	5	AVPR1A,EDNRA	mmu_go_bp
GO:0002504	antigen processing and presentation of peptide or polysaccharide antigen via MHC class II	0.00930041	1	0.172125	-1.75315	2	5		mmu_go_bp
GO:0035886	vascular associated smooth muscle cell differentiation	0.00930041	1	0.172125	-1.75315	2	5	CFH,PITX2	mmu_go_bp
GO:0002573	myeloid leukocyte differentiation	0.00930041	1	0.172125	-1.75315	2	5	HHEX,SPI1	mmu_go_bp
GO:0006693	prostaglandin metabolic process	0.0096207	1	0.176772	-1.66385	4	27	PTGIS,PTGS2,TBXAS1	mmu_go_bp
GO:0043406	positive regulation of MAP kinase activity	0.00963732	1	0.176772	-1.55896	6	58	EDN3,PDE5A,PDGFB,PDGFC,PIK3R6	mmu_go_bp
GO:0007596	blood coagulation	0.00996525	1	0.180505	-1.54399	7	76	F2RL2,RAB27A,SERPINE2,TFPI,THBD,VWF	mmu_go_bp
GO:0050930	induction of positive chemotaxis	0.010667	1	0.191856	-1.8233	3	15	CXCL12,PGF,VEGFC	mmu_go_bp
GO:1902230	negative regulation of intrinsic apoptotic signaling pathway in response to DNA damage	0.010667	1	0.191856	-1.8233	3	15	ACKR3,CXCL12,SNAI1	mmu_go_bp
GO:0003084	positive regulation of systemic arterial blood pressure	0.010667	1	0.191856	-1.8233	3	15	AVPR1A,ENG,RARRES2	mmu_go_bp
GO:0030194	positive regulation of blood coagulation	0.010667	1	0.191856	-1.8233	3	15	HPSE,SERPINE1,THBS1	mmu_go_bp
GO:0001568	blood vessel development	0.0106729	1	0.191856	-1.60753	7	77	ALDH1A2,EGFL7,GJA5,PDGFB,PLPP3,TIE1	mmu_go_bp
GO:0010811	positive regulation of cell-substrate adhesion	0.010942	1	0.194069	-1.72859	5	43	COL8A1,PDGFB,SMOC1,SPP1,THBS1	mmu_go_bp
GO:1900745	positive regulation of p38MAPK cascade	0.0109501	1	0.194069	-1.78615	4	28	BMP2,NCF1,RELL1,SPI1	mmu_go_bp
GO:0001944	vasculature development	0.0109501	1	0.194069	-1.78615	4	28	FLT4,RECK,SPI1,TCF21	mmu_go_bp
GO:0032729	positive regulation of interferon-gamma production	0.0114162	1	0.199706	-1.66978	7	78	HAVCR2,IL12B,IL12RB1,IL27RA,SASH3,SLC11A1	mmu_go_bp
GO:1902895	positive regulation of pri-miRNA transcription by RNA polymerase II	0.012033	1	0.209064	-1.81739	5	44	ATOH8,BMP2,ETS1,PDGFB,SPI1	mmu_go_bp
GO:0050729	positive regulation of inflammatory response	0.0121964	1	0.21047	-1.73078	7	79	ADORA3,CTSS,EDNRA,ETS1,GPR4,LILRA5,SERPINE1	mmu_go_bp
GO:0032720	negative regulation of tumor necrosis factor production	0.0122205	1	0.21047	-1.77971	6	61	GPNMB,HAVCR2,IL27RA,TREM2,VSIR	mmu_go_bp
GO:0043542	endothelial cell migration	0.0123924	1	0.211001	-1.90272	4	29	CYP1B1,ITGB2,PECAM1,PLXND1	mmu_go_bp
GO:0030511	positive regulation of transforming growth factor beta receptor signaling pathway	0.0123924	1	0.211001	-1.90272	4	29	DAB2,ITGA8,SLC2A10,THBS1	mmu_go_bp
GO:0016477	cell migration	0.0126653	1	0.214219	-1.33648	16	267	CLEC14A,CXCR4,ENG,ERG,GPC3,IL12B,ITGB2,ITGB3,ITGB8,ITGBL1,LAMC3,LCP1,PAX3,SNAI1,SVEP1,THBS1	mmu_go_bp
GO:0022617	extracellular matrix disassembly	0.0128259	1	0.215508	-1.99906	3	16	ENG,LCP1,WDR72	mmu_go_bp
GO:0050918	positive chemotaxis	0.0128259	1	0.215508	-1.99906	3	16	ANGPT1,FGF7,PLXNB3	mmu_go_bp
GO:1901381	positive regulation of potassium ion transmembrane transport	0.0128259	1	0.215508	-1.99906	3	16	EDN3,KCNMB1,KCNQ1	mmu_go_bp
GO:0055008	cardiac muscle tissue morphogenesis	0.0128259	1	0.215508	-1.99906	3	16	ANGPT1,BMP2,XIRP2	mmu_go_bp
GO:0051216	cartilage development	0.0130143	1	0.217245	-1.79057	7	80	BMP2,BMP6,CFH,COL11A1,ITGB8,MGP,TGFBR2	mmu_go_bp
GO:0030890	positive regulation of B cell proliferation	0.0131956	1	0.218841	-1.90335	5	45	ADA,CD38,GPR183,PTPRC,SASH3	mmu_go_bp
GO:0042713	sperm ejaculation	0.0136608	1	0.225095	-2.12669	2	6	AVPR1A,OXTR	mmu_go_bp
GO:0006690	icosanoid metabolic process	0.0136608	1	0.225095	-2.12669	2	6	PTGIS,TBXAS1	mmu_go_bp
GO:0048070	regulation of developmental pigmentation	0.0136608	1	0.225095	-2.12669	2	6	ADAMTS9,EDN3	mmu_go_bp
GO:0021782	glial cell development	0.0136608	1	0.225095	-2.12669	2	6	LGI4,PDGFB	mmu_go_bp
GO:0090383	phagosome acidification	0.0136608	1	0.225095	-2.12669	2	6	RAB38,SLAMF8	mmu_go_bp
GO:0070487	monocyte aggregation	0.0136608	1	0.225095	-2.12669	2	6	CFH,THBS1	mmu_go_bp
GO:0150079	negative regulation of neuroinflammatory response	0.0136608	1	0.225095	-2.12669	2	6	CD200R1,TNFRSF1B	mmu_go_bp
GO:0001821	histamine secretion	0.0136608	1	0.225095	-2.12669	2	6	ADA,EDNRA	mmu_go_bp
GO:0033004	negative regulation of mast cell activation	0.0136608	1	0.225095	-2.12669	2	6	CD84,CNR2	mmu_go_bp
GO:0051712	positive regulation of killing of cells of other organism	0.0136608	1	0.225095	-2.12669	2	6	CLEC7A,PRF1	mmu_go_bp
GO:0002314	germinal center B cell differentiation	0.0136608	1	0.225095	-2.12669	2	6	ADA,POU2AF1	mmu_go_bp
GO:0060392	negative regulation of SMAD protein signal transduction	0.0136608	1	0.225095	-2.12669	2	6	SLC2A10,VEPH1	mmu_go_bp
GO:0043305	negative regulation of mast cell degranulation	0.0136608	1	0.225095	-2.12669	2	6	CD300A,CD84	mmu_go_bp
GO:0035723	interleukin-15-mediated signaling pathway	0.0136608	1	0.225095	-2.12669	2	6	CD4,IL2RG	mmu_go_bp
GO:0002407	dendritic cell chemotaxis	0.0136608	1	0.225095	-2.12669	2	6	CCL19,GPR183	mmu_go_bp
GO:0051138	positive regulation of NK T cell differentiation	0.0136608	1	0.225095	-2.12669	2	6	IKZF1,TGFBR2	mmu_go_bp
GO:1903588	negative regulation of blood vessel endothelial cell proliferation involved in sprouting angiogenesis	0.0136608	1	0.225095	-2.12669	2	6	IL12B,THBS1	mmu_go_bp
GO:0006029	proteoglycan metabolic process	0.0136608	1	0.225095	-2.12669	2	6	BMP2,COL11A1	mmu_go_bp
GO:1990349	gap junction-mediated intercellular transport	0.0136608	1	0.225095	-2.12669	2	6	GJB2,GJB6	mmu_go_bp
GO:0045637	regulation of myeloid cell differentiation	0.0136608	1	0.225095	-2.12669	2	6	CSF3R,TAL1	mmu_go_bp
GO:0060836	lymphatic endothelial cell differentiation	0.0136608	1	0.225095	-2.12669	2	6	ACVRL1,TIE1	mmu_go_bp
GO:0002553	histamine secretion by mast cell	0.0136608	1	0.225095	-2.12669	2	6	ADORA3,BTK	mmu_go_bp
GO:0043087	regulation of GTPase activity	0.0147669	1	0.24176	-1.90662	7	82	ARHGAP9,IQGAP2,PLXNB3,PLXND1,RASAL3,RASGRP3,VAV1	mmu_go_bp
GO:0061298	retina vasculature development in camera-type eye	0.0152157	1	0.247522	-2.16134	3	17	ACVRL1,CYP1B1,PDGFB	mmu_go_bp
GO:0019229	regulation of vasoconstriction	0.0152157	1	0.247522	-2.16134	3	17	EDN3,P2RX1	mmu_go_bp
GO:0022010	central nervous system myelination	0.0152157	1	0.247522	-2.16134	3	17	MYRF,PLP1,SOX10	mmu_go_bp
GO:2000379	positive regulation of reactive oxygen species metabolic process	0.0156277	1	0.252615	-2.12027	4	31	CYP1B1,PDGFB,TGFBR2,THBS1	mmu_go_bp
GO:0048714	positive regulation of oligodendrocyte differentiation	0.0156277	1	0.252615	-2.12027	4	31	ASPA,CXCR4,ENPP2,TNFRSF1B	mmu_go_bp
GO:0001916	positive regulation of T cell mediated cytotoxicity	0.0157429	1	0.252877	-2.06724	5	47	AZGP1,IL12B,P2RX7,PTPRC	mmu_go_bp
GO:0032147	activation of protein kinase activity	0.0157429	1	0.252877	-2.06724	5	47	ITGB3,NRK,PDGFB,SLC11A1,TGFBR2	mmu_go_bp
GO:0043434	response to peptide hormone	0.0157429	1	0.252877	-2.06724	5	47	ATP2A1,GATM	mmu_go_bp
GO:0001658	branching involved in ureteric bud morphogenesis	0.0157429	1	0.252877	-2.06724	5	47	BMP2,FOXD1,GPC3,PGF,TCF21	mmu_go_bp
GO:0008285	negative regulation of cell population proliferation	0.0172347	1	0.275109	-1.28283	21	387	ACKR3,ACVRL1,ADM,ADORA3,ALDH1A2,BMP2,CLDN19,CXCL12,CYP1B1,GJB6,GPC3,IGFBP3,INPP5D,LEFTY1,NRK,PTGS2,ROR2,SERPINE2,TES,TGFBR2,VEGFC	mmu_go_bp
GO:2000352	negative regulation of endothelial cell apoptotic process	0.0174263	1	0.27644	-2.22195	4	32	ANGPT1,ICAM1,SERPINE1,TEK	mmu_go_bp
GO:0009653	anatomical structure morphogenesis	0.0175464	1	0.276627	-2.11316	6	66	FBN2,FOXD1,FOXD3,FOXI3,FOXL1,PITX2	mmu_go_bp
GO:0046330	positive regulation of JNK cascade	0.0177018	1	0.277364	-2.07232	7	85	CCL19,EDA2R,FCGR2B,FLT4,NCF1,RASSF2,WNT16	mmu_go_bp
GO:0050732	negative regulation of peptidyl-tyrosine phosphorylation	0.0178392	1	0.277813	-2.31178	3	18	PECAM1,PTPRC	mmu_go_bp
GO:0003203	endocardial cushion morphogenesis	0.0178392	1	0.277813	-2.31178	3	18	ACVRL1,BMP2,ENG	mmu_go_bp
GO:0032700	negative regulation of interleukin-17 production	0.0178392	1	0.277813	-2.31178	3	18	IL12B,IL27RA,VSIR	mmu_go_bp
GO:0001516	prostaglandin biosynthetic process	0.0178392	1	0.277813	-2.31178	3	18	PTGIS,PTGS2,TBXAS1	mmu_go_bp
GO:0001558	regulation of cell growth	0.0185984	1	0.287881	-2.22122	5	49	CSF2RB,IGFBP3,IGFBP4,IGFBP5,WFDC1	mmu_go_bp
GO:0071224	cellular response to peptidoglycan	0.0187289	1	0.288155	-2.43125	2	7	NLRP3,TREM2	mmu_go_bp
GO:0003176	aortic valve development	0.0187289	1	0.288155	-2.43125	2	7	BMP2,TNFRSF1B	mmu_go_bp
GO:0051694	pointed-end actin filament capping	0.0187289	1	0.288155	-2.43125	2	7	LMOD1,TMOD1	mmu_go_bp
GO:0032488	Cdc42 protein signal transduction	0.0187289	1	0.288155	-2.43125	2	7	NTN1,WAS	mmu_go_bp
GO:0002606	positive regulation of dendritic cell antigen processing and presentation	0.0187289	1	0.288155	-2.43125	2	7	CCL19,SLC11A1	mmu_go_bp
GO:0001768	establishment of T cell polarity	0.0187289	1	0.288155	-2.43125	2	7	CCL19,DOCK2	mmu_go_bp
GO:0051798	positive regulation of hair follicle development	0.0187289	1	0.288155	-2.43125	2	7	FST,HPSE	mmu_go_bp
GO:1902035	positive regulation of hematopoietic stem cell proliferation	0.0187289	1	0.288155	-2.43125	2	7	CXCL1	mmu_go_bp
GO:0061154	endothelial tube morphogenesis	0.0187289	1	0.288155	-2.43125	2	7	ACVRL1,CXCR4	mmu_go_bp
GO:0030449	regulation of complement activation	0.0187289	1	0.288155	-2.43125	2	7	CD5L,CFH	mmu_go_bp
GO:0097084	vascular associated smooth muscle cell development	0.0187289	1	0.288155	-2.43125	2	7	ADM,ENG	mmu_go_bp
GO:0042985	negative regulation of amyloid precursor protein biosynthetic process	0.0187289	1	0.288155	-2.43125	2	7	BACE2,ITM2A	mmu_go_bp
GO:0060754	positive regulation of mast cell chemotaxis	0.0187289	1	0.288155	-2.43125	2	7	PGF,VEGFC	mmu_go_bp
GO:0022029	telencephalon cell migration	0.0187289	1	0.288155	-2.43125	2	7	CXCL12,CXCR4	mmu_go_bp
GO:0016338	calcium-independent cell-cell adhesion via plasma membrane cell-adhesion molecules	0.0187289	1	0.288155	-2.43125	2	7	CLDN1,CLDN2	mmu_go_bp
GO:0044320	cellular response to leptin stimulus	0.0187289	1	0.288155	-2.43125	2	7	GCK,NR4A3	mmu_go_bp
GO:0010544	negative regulation of platelet activation	0.0187289	1	0.288155	-2.43125	2	7	PDGFB,SERPINE2	mmu_go_bp
GO:0033629	negative regulation of cell adhesion mediated by integrin	0.0187289	1	0.288155	-2.43125	2	7	CYP1B1,SERPINE1	mmu_go_bp
GO:0045621	positive regulation of lymphocyte differentiation	0.0187289	1	0.288155	-2.43125	2	7	IL2RG,INPP5D	mmu_go_bp
GO:0048732	gland development	0.0187289	1	0.288155	-2.43125	2	7	IKZF1,TCF21	mmu_go_bp
GO:0051918	negative regulation of fibrinolysis	0.0187289	1	0.288155	-2.43125	2	7	SERPINE1,THBS1	mmu_go_bp
GO:1901224	positive regulation of NIK/NF-kappaB signaling	0.0187761	1	0.288155	-2.17517	6	67	CCL19,CD86,HAVCR2,LAPTM5,NLRP12,TREM2	mmu_go_bp
GO:0030168	platelet activation	0.0193487	1	0.294147	-2.31931	4	33	ENTPD1,ITGB3,P2RX1,VWF	mmu_go_bp
GO:0030509	BMP signaling pathway	0.0198726	1	0.300323	-2.17753	7	87	ACVRL1,BMP2,BMP6,FST,LEFTY1,ROR2,VSIR	mmu_go_bp
GO:0009611	response to wounding	0.0198726	1	0.300323	-2.17753	7	87	ABHD2,ADM,GLI1,LCP1,PDGFB,SERPINE2	mmu_go_bp
GO:0048484	enteric nervous system development	0.020698	1	0.310957	-2.45175	3	19	EDNRA,EDNRB,SOX10	mmu_go_bp
GO:0031668	cellular response to extracellular stimulus	0.020698	1	0.310957	-2.45175	3	19	BMP6,P2RX7,PTPRC	mmu_go_bp
GO:0033198	response to ATP	0.020698	1	0.310957	-2.45175	3	19	P2RX1,P2RX7,SELL	mmu_go_bp
GO:0001953	negative regulation of cell-matrix adhesion	0.020698	1	0.310957	-2.45175	3	19	ENPP2,MYOC,THBS1	mmu_go_bp
GO:2000406	positive regulation of T cell migration	0.020698	1	0.310957	-2.45175	3	19	CXCL10,CXCL12,ITGB3	mmu_go_bp
GO:0098742	cell-cell adhesion via plasma-membrane adhesion molecules	0.0213971	1	0.31958	-2.41261	4	34	CDH19,CDH26,MPZ,PECAM1	mmu_go_bp
GO:1904646	cellular response to amyloid-beta	0.0213971	1	0.31958	-2.41261	4	34	FCGR2B,ICAM1,TREM2,VCAM1	mmu_go_bp
GO:0016339	calcium-dependent cell-cell adhesion via plasma membrane cell adhesion molecules	0.0213971	1	0.31958	-2.41261	4	34	CDH19,PCDH12,SELL,SELP	mmu_go_bp
GO:0050829	defense response to Gram-negative bacterium	0.0219106	1	0.325346	-2.2208	8	109	ADM,CD4,IL12B,MPEG1,RARRES2,SERPINE1,SLC11A1	mmu_go_bp
GO:0019722	calcium-mediated signaling	0.0228147	1	0.336814	-2.35269	6	70	ACKR3,AVPR1A,CXCR3,CXCR4,EDNRB	mmu_go_bp
GO:0035116	embryonic hindlimb morphogenesis	0.0235732	1	0.346011	-2.50212	4	35	GPC3,PITX2,RSPO2,TBX4	mmu_go_bp
GO:0048010	vascular endothelial growth factor receptor signaling pathway	0.0237929	1	0.34724	-2.58238	3	20	FLT4,PGF,VEGFC	mmu_go_bp
GO:0031589	cell-substrate adhesion	0.0237929	1	0.34724	-2.58238	3	20	ANGPT1,ITGB3,VWF	mmu_go_bp
GO:0050868	negative regulation of T cell activation	0.0237929	1	0.34724	-2.58238	3	20	GPNMB,LAPTM5,TNFAIP8L2	mmu_go_bp
GO:0046849	bone remodeling	0.0237929	1	0.34724	-2.58238	3	20	MITF,RASSF2,WNT16	mmu_go_bp
GO:0050965	detection of temperature stimulus involved in sensory perception of pain	0.0237929	1	0.34724	-2.58238	3	20	ANO1,CXCL12,CXCR4	mmu_go_bp
GO:0045667	regulation of osteoblast differentiation	0.0237929	1	0.34724	-2.58238	3	20	GLI1,RASSF2,SMOC1	mmu_go_bp
GO:0043011	myeloid dendritic cell differentiation	0.0237929	1	0.34724	-2.58238	3	20	DCSTAMP,SPI1,TGFBR2	mmu_go_bp
GO:0048023	positive regulation of melanin biosynthetic process	0.024456	1	0.35489	-2.68702	2	8	PMEL,TYRP1	mmu_go_bp
GO:1905665	positive regulation of calcium ion import across plasma membrane	0.024456	1	0.35489	-2.68702	2	8	P2RX1	mmu_go_bp
GO:0048806	genitalia development	0.024456	1	0.35489	-2.68702	2	8	FOXF2,TIFAB	mmu_go_bp
GO:0001798	positive regulation of type IIa hypersensitivity	0.024456	1	0.35489	-2.68702	2	8		mmu_go_bp
GO:0070493	thrombin-activated receptor signaling pathway	0.024456	1	0.35489	-2.68702	2	8	F2RL2,IQGAP2	mmu_go_bp
GO:2000096	positive regulation of Wnt signaling pathway, planar cell polarity pathway	0.024456	1	0.35489	-2.68702	2	8	DAB2,GPC3	mmu_go_bp
GO:0014037	Schwann cell differentiation	0.024456	1	0.35489	-2.68702	2	8	ADGRG6,EGR2	mmu_go_bp
GO:0002446	neutrophil mediated immunity	0.024456	1	0.35489	-2.68702	2	8	CD300LB,MYO1F	mmu_go_bp
GO:0019800	peptide cross-linking via chondroitin 4-sulfate glycosaminoglycan	0.024456	1	0.35489	-2.68702	2	8	BGN,DCN	mmu_go_bp
GO:0060452	positive regulation of cardiac muscle contraction	0.024456	1	0.35489	-2.68702	2	8	ACE2,KCNQ1	mmu_go_bp
GO:0035912	dorsal aorta morphogenesis	0.024456	1	0.35489	-2.68702	2	8	ACVRL1,ENG	mmu_go_bp
GO:0060055	angiogenesis involved in wound healing	0.024456	1	0.35489	-2.68702	2	8	GPR4,HPSE	mmu_go_bp
GO:0060054	positive regulation of epithelial cell proliferation involved in wound healing	0.024456	1	0.35489	-2.68702	2	8	CLDN1,MMP12	mmu_go_bp
GO:1903053	regulation of extracellular matrix organization	0.024456	1	0.35489	-2.68702	2	8	ITGB3,SLC2A10	mmu_go_bp
GO:0042118	endothelial cell activation	0.024456	1	0.35489	-2.68702	2	8	ACVRL1,CXCL10	mmu_go_bp
GO:0015833	peptide transport	0.024456	1	0.35489	-2.68702	2	8	SLC15A3,SLC15A5	mmu_go_bp
GO:0055009	atrial cardiac muscle tissue morphogenesis	0.024456	1	0.35489	-2.68702	2	8	ENG,PITX2	mmu_go_bp
GO:0002224	toll-like receptor signaling pathway	0.0271237	1	0.391379	-2.70465	3	21	CD86	mmu_go_bp
GO:0090026	positive regulation of monocyte chemotaxis	0.0271237	1	0.391379	-2.70465	3	21	CXCL10,CXCL12,SERPINE1	mmu_go_bp
GO:0048286	lung alveolus development	0.0271682	1	0.391379	-2.56794	5	54	ADA,FLT4,IGFBP5,MMP12,TCF21	mmu_go_bp
GO:0048008	platelet-derived growth factor receptor signaling pathway	0.028315	1	0.404002	-2.67059	4	37	ITGB3,NR4A3,PDGFB,PDGFC	mmu_go_bp
GO:0007154	cell communication	0.028315	1	0.404002	-2.67059	4	37	GJA5,GJB2,GJB6,GJC3	mmu_go_bp
GO:0030177	positive regulation of Wnt signaling pathway	0.028315	1	0.404002	-2.67059	4	37	BMP2,HHEX,RSPO2,RSPO3	mmu_go_bp
GO:0051924	regulation of calcium ion transport	0.028315	1	0.404002	-2.67059	4	37	CD4,CXCL12,CXCR4,P2RX1	mmu_go_bp
GO:0001822	kidney development	0.0286466	1	0.406464	-2.08508	10	150	ADAMTS1,BMP6,CFH,CXCR4,FOXD1,GPC3,ITGA8,PLXND1,TCF21	mmu_go_bp
GO:0032088	negative regulation of NF-kappaB transcription factor activity	0.0290537	1	0.409962	-2.57105	6	74	ADORA3,CYP1B1,HAVCR2,NLRP12,NLRP3,PTGIS	mmu_go_bp
GO:0050870	positive regulation of T cell activation	0.0306897	1	0.430667	-2.81936	3	22	ADA,CD4	mmu_go_bp
GO:2000353	positive regulation of endothelial cell apoptotic process	0.0306897	1	0.430667	-2.81936	3	22	ECSCR,THBS1	mmu_go_bp
GO:0022011	myelination in peripheral nervous system	0.0306897	1	0.430667	-2.81936	3	22	ADGRG6,LGI4,MYOC	mmu_go_bp
GO:0031666	positive regulation of lipopolysaccharide-mediated signaling pathway	0.0307957	1	0.430667	-2.90642	2	9	BMP6,LY86	mmu_go_bp
GO:0008354	germ cell migration	0.0307957	1	0.430667	-2.90642	2	9	CXCL12,CXCR4	mmu_go_bp
GO:0043569	negative regulation of insulin-like growth factor receptor signaling pathway	0.0307957	1	0.430667	-2.90642	2	9	BMP2,IGFBP5	mmu_go_bp
GO:0002638	negative regulation of immunoglobulin production	0.0307957	1	0.430667	-2.90642	2	9	CD22,FCGR2B	mmu_go_bp
GO:0071636	positive regulation of transforming growth factor beta production	0.0307957	1	0.430667	-2.90642	2	9	PTGS2,THBS1	mmu_go_bp
GO:0030853	negative regulation of granulocyte differentiation	0.0307957	1	0.430667	-2.90642	2	9	C1QC,INPP5D	mmu_go_bp
GO:0009308	amine metabolic process	0.0307957	1	0.430667	-2.90642	2	9	INMT,VCAM1	mmu_go_bp
GO:0002720	positive regulation of cytokine production involved in immune response	0.0307957	1	0.430667	-2.90642	2	9	LAPTM5,TEK	mmu_go_bp
GO:0017121	plasma membrane phospholipid scrambling	0.0307957	1	0.430667	-2.90642	2	9	P2RX7,PLSCR2	mmu_go_bp
GO:0031394	positive regulation of prostaglandin biosynthetic process	0.0307957	1	0.430667	-2.90642	2	9	AVPR1A,PTGS2	mmu_go_bp
GO:0002862	negative regulation of inflammatory response to antigenic stimulus	0.0307957	1	0.430667	-2.90642	2	9	FCGR2B,IL12B	mmu_go_bp
GO:0045589	regulation of regulatory T cell differentiation	0.0307957	1	0.430667	-2.90642	2	9	CD28	mmu_go_bp
GO:0045657	positive regulation of monocyte differentiation	0.0307957	1	0.430667	-2.90642	2	9	CD4,DCSTAMP	mmu_go_bp
GO:0060406	positive regulation of penile erection	0.0307957	1	0.430667	-2.90642	2	9	EDNRB,OXTR	mmu_go_bp
GO:0001667	ameboidal-type cell migration	0.0307957	1	0.430667	-2.90642	2	9	CXCL12,CXCR4	mmu_go_bp
GO:0048762	mesenchymal cell differentiation	0.0307957	1	0.430667	-2.90642	2	9	BMP2,PLAUR	mmu_go_bp
GO:0055015	ventricular cardiac muscle cell development	0.0307957	1	0.430667	-2.90642	2	9	FHL2,PITX2	mmu_go_bp
GO:0003151	outflow tract morphogenesis	0.0311961	1	0.433015	-2.69309	5	56	FZD2,GJA5,PLXND1,TGFBR2,THBS1	mmu_go_bp
GO:0071407	cellular response to organic cyclic compound	0.0311961	1	0.433015	-2.69309	5	56	BMP2,CYP1B1,IGFBP5,P2RX7,P2RY6	mmu_go_bp
GO:0006600	creatine metabolic process	0.0314957	1	0.434811	-3.00536	1	1	GATM	mmu_go_bp
GO:1902567	negative regulation of eosinophil activation	0.0314957	1	0.434811	-3.00536	1	1	CD300A	mmu_go_bp
GO:0060116	vestibular receptor cell morphogenesis	0.0314957	1	0.434811	-3.00536	1	1	PTPRQ	mmu_go_bp
GO:0070392	detection of lipoteichoic acid	0.0314957	1	0.434811	-3.00536	1	1	TREM2	mmu_go_bp
GO:0098743	cell aggregation	0.0314957	1	0.434811	-3.00536	1	1	MPZ	mmu_go_bp
GO:0002222	stimulatory killer cell immunoglobulin-like receptor signaling pathway	0.0314957	1	0.434811	-3.00536	1	1	TYROBP	mmu_go_bp
GO:2000136	regulation of cell proliferation involved in heart morphogenesis	0.0314957	1	0.434811	-3.00536	1	1	ENG	mmu_go_bp
GO:1903435	positive regulation of constitutive secretory pathway	0.0314957	1	0.434811	-3.00536	1	1	RAB27A	mmu_go_bp
GO:0002287	alpha-beta T cell activation involved in immune response	0.0314957	1	0.434811	-3.00536	1	1		mmu_go_bp
GO:0071693	protein transport within extracellular region	0.0314957	1	0.434811	-3.00536	1	1	AFM	mmu_go_bp
GO:0006653	1,2-diacyl-sn-glycero-3-phosphocholine metabolic process	0.0314957	1	0.434811	-3.00536	1	1	LRAT	mmu_go_bp
GO:0002274	myeloid leukocyte activation	0.0314957	1	0.434811	-3.00536	1	1	TYROBP	mmu_go_bp
GO:0060578	superior vena cava morphogenesis	0.0314957	1	0.434811	-3.00536	1	1	PITX2	mmu_go_bp
GO:0003174	mitral valve development	0.0314957	1	0.434811	-3.00536	1	1	GJA5	mmu_go_bp
GO:0061011	hepatic duct development	0.0314957	1	0.434811	-3.00536	1	1	HHEX	mmu_go_bp
GO:0060169	negative regulation of adenosine receptor signaling pathway	0.0314957	1	0.434811	-3.00536	1	1	ADA	mmu_go_bp
GO:0016046	detection of fungus	0.0314957	1	0.434811	-3.00536	1	1	CLEC7A	mmu_go_bp
GO:0007495	visceral mesoderm-endoderm interaction involved in midgut development	0.0314957	1	0.434811	-3.00536	1	1	FOXL1	mmu_go_bp
GO:0007497	posterior midgut development	0.0314957	1	0.434811	-3.00536	1	1	EDNRB	mmu_go_bp
GO:0046633	alpha-beta T cell proliferation	0.0314957	1	0.434811	-3.00536	1	1	DOCK2	mmu_go_bp
GO:0060945	cardiac neuron differentiation	0.0314957	1	0.434811	-3.00536	1	1	VCAM1	mmu_go_bp
GO:0046635	positive regulation of alpha-beta T cell activation	0.0314957	1	0.434811	-3.00536	1	1		mmu_go_bp
GO:0043132	NAD transport	0.0314957	1	0.434811	-3.00536	1	1	P2RX7	mmu_go_bp
GO:1905176	positive regulation of vascular associated smooth muscle cell dedifferentiation	0.0314957	1	0.434811	-3.00536	1	1	PDGFB	mmu_go_bp
GO:0006157	deoxyadenosine catabolic process	0.0314957	1	0.434811	-3.00536	1	1	ADA	mmu_go_bp
GO:0045799	positive regulation of chromatin assembly or disassembly	0.0314957	1	0.434811	-3.00536	1	1	TAL1	mmu_go_bp
GO:0021763	subthalamic nucleus development	0.0314957	1	0.434811	-3.00536	1	1	PITX2	mmu_go_bp
GO:0032491	detection of molecule of fungal origin	0.0314957	1	0.434811	-3.00536	1	1	CLEC7A	mmu_go_bp
GO:0033382	maintenance of granzyme B location in T cell secretory granule	0.0314957	1	0.434811	-3.00536	1	1	SRGN	mmu_go_bp
GO:0071656	negative regulation of granulocyte colony-stimulating factor production	0.0314957	1	0.434811	-3.00536	1	1	HAVCR2	mmu_go_bp
GO:0033371	T cell secretory granule organization	0.0314957	1	0.434811	-3.00536	1	1	SRGN	mmu_go_bp
GO:0033373	maintenance of protease location in mast cell secretory granule	0.0314957	1	0.434811	-3.00536	1	1	SRGN	mmu_go_bp
GO:0002651	positive regulation of tolerance induction to self antigen	0.0314957	1	0.434811	-3.00536	1	1	TGFBR2	mmu_go_bp
GO:0002652	regulation of tolerance induction dependent upon immune response	0.0314957	1	0.434811	-3.00536	1	1	HAVCR2	mmu_go_bp
GO:0002645	positive regulation of tolerance induction	0.0314957	1	0.434811	-3.00536	1	1		mmu_go_bp
GO:0071640	regulation of macrophage inflammatory protein 1 alpha production	0.0314957	1	0.434811	-3.00536	1	1	TREM2	mmu_go_bp
GO:0001766	membrane raft polarization	0.0314957	1	0.434811	-3.00536	1	1	DOCK2	mmu_go_bp
GO:0002617	negative regulation of macrophage antigen processing and presentation	0.0314957	1	0.434811	-3.00536	1	1	FGL2	mmu_go_bp
GO:0002625	regulation of T cell antigen processing and presentation	0.0314957	1	0.434811	-3.00536	1	1	WAS	mmu_go_bp
GO:0032499	detection of peptidoglycan	0.0314957	1	0.434811	-3.00536	1	1	TREM2	mmu_go_bp
GO:1900731	positive regulation of adenylate cyclase-inhibiting opioid receptor signaling pathway	0.0314957	1	0.434811	-3.00536	1	1	ITGB3	mmu_go_bp
GO:1902908	regulation of melanosome transport	0.0314957	1	0.434811	-3.00536	1	1	GPR143	mmu_go_bp
GO:0002691	regulation of cellular extravasation	0.0314957	1	0.434811	-3.00536	1	1	SELP	mmu_go_bp
GO:1902914	regulation of protein polyubiquitination	0.0314957	1	0.434811	-3.00536	1	1	FOXF2	mmu_go_bp
GO:0045342	MHC class II biosynthetic process	0.0314957	1	0.434811	-3.00536	1	1	SLC11A1	mmu_go_bp
GO:0032078	negative regulation of endodeoxyribonuclease activity	0.0314957	1	0.434811	-3.00536	1	1	GZMA	mmu_go_bp
GO:0002663	positive regulation of B cell tolerance induction	0.0314957	1	0.434811	-3.00536	1	1	TGFBR2	mmu_go_bp
GO:0002668	negative regulation of T cell anergy	0.0314957	1	0.434811	-3.00536	1	1	CD86	mmu_go_bp
GO:0072213	metanephric capsule development	0.0314957	1	0.434811	-3.00536	1	1	FOXD1	mmu_go_bp
GO:0098867	intramembranous bone growth	0.0314957	1	0.434811	-3.00536	1	1	FBLN5	mmu_go_bp
GO:0061110	dense core granule biogenesis	0.0314957	1	0.434811	-3.00536	1	1	SERPINE2	mmu_go_bp
GO:0002336	B-1 B cell lineage commitment	0.0314957	1	0.434811	-3.00536	1	1	SLAMF8	mmu_go_bp
GO:0051308	male meiosis chromosome separation	0.0314957	1	0.434811	-3.00536	1	1	M1AP	mmu_go_bp
GO:0061108	seminal vesicle epithelium development	0.0314957	1	0.434811	-3.00536	1	1	SERPINE2	mmu_go_bp
GO:0150098	glial cell-neuron signaling	0.0314957	1	0.434811	-3.00536	1	1	TNFRSF1B	mmu_go_bp
GO:0060678	dichotomous subdivision of terminal units involved in ureteric bud branching	0.0314957	1	0.434811	-3.00536	1	1	FOXD1	mmu_go_bp
GO:1903729	regulation of plasma membrane organization	0.0314957	1	0.434811	-3.00536	1	1	ATP8B1	mmu_go_bp
GO:0071329	cellular response to sucrose stimulus	0.0314957	1	0.434811	-3.00536	1	1	CALCRL	mmu_go_bp
GO:0060217	hemangioblast cell differentiation	0.0314957	1	0.434811	-3.00536	1	1	TAL1	mmu_go_bp
GO:1902068	regulation of sphingolipid mediated signaling pathway	0.0314957	1	0.434811	-3.00536	1	1	PLPP3	mmu_go_bp
GO:0003284	septum primum development	0.0314957	1	0.434811	-3.00536	1	1	GJA5	mmu_go_bp
GO:0072267	metanephric capsule specification	0.0314957	1	0.434811	-3.00536	1	1	FOXD1	mmu_go_bp
GO:0001905	activation of membrane attack complex	0.0314957	1	0.434811	-3.00536	1	1	CFH	mmu_go_bp
GO:1902483	cytotoxic T cell pyroptotic process	0.0314957	1	0.434811	-3.00536	1	1	GZMA	mmu_go_bp
GO:0072255	metanephric glomerular mesangial cell development	0.0314957	1	0.434811	-3.00536	1	1	PDGFB	mmu_go_bp
GO:0032632	interleukin-3 production	0.0314957	1	0.434811	-3.00536	1	1	SLC11A1	mmu_go_bp
GO:1901163	regulation of trophoblast cell migration	0.0314957	1	0.434811	-3.00536	1	1	MMP12	mmu_go_bp
GO:0009855	determination of bilateral symmetry	0.0314957	1	0.434811	-3.00536	1	1	ALDH1A2	mmu_go_bp
GO:1904205	negative regulation of skeletal muscle hypertrophy	0.0314957	1	0.434811	-3.00536	1	1	IGFBP5	mmu_go_bp
GO:1904188	negative regulation of transformation of host cell by virus	0.0314957	1	0.434811	-3.00536	1	1	FBLN1	mmu_go_bp
GO:0070839	metal ion export	0.0314957	1	0.434811	-3.00536	1	1	SLC11A1	mmu_go_bp
GO:1905043	positive regulation of epithelium regeneration	0.0314957	1	0.434811	-3.00536	1	1	SERPINE1	mmu_go_bp
GO:0001811	negative regulation of type I hypersensitivity	0.0314957	1	0.434811	-3.00536	1	1	FCGR2B	mmu_go_bp
GO:0033860	regulation of NAD(P)H oxidase activity	0.0314957	1	0.434811	-3.00536	1	1	SLAMF8	mmu_go_bp
GO:0090402	oncogene-induced cell senescence	0.0314957	1	0.434811	-3.00536	1	1	SPI1	mmu_go_bp
GO:0043215	daunorubicin transport	0.0314957	1	0.434811	-3.00536	1	1		mmu_go_bp
GO:2000509	negative regulation of dendritic cell chemotaxis	0.0314957	1	0.434811	-3.00536	1	1	SLAMF8	mmu_go_bp
GO:0012502	induction of programmed cell death	0.0314957	1	0.434811	-3.00536	1	1	LAPTM5	mmu_go_bp
GO:2000986	negative regulation of behavioral fear response	0.0314957	1	0.434811	-3.00536	1	1	CCK	mmu_go_bp
GO:1901980	positive regulation of inward rectifier potassium channel activity	0.0314957	1	0.434811	-3.00536	1	1	TREM2	mmu_go_bp
GO:0002767	immune response-inhibiting cell surface receptor signaling pathway	0.0314957	1	0.434811	-3.00536	1	1		mmu_go_bp
GO:0050857	positive regulation of antigen receptor-mediated signaling pathway	0.0314957	1	0.434811	-3.00536	1	1	PTPRC	mmu_go_bp
GO:2000549	positive regulation of dendritic cell dendrite assembly	0.0314957	1	0.434811	-3.00536	1	1	CCL19	mmu_go_bp
GO:0035645	enteric smooth muscle cell differentiation	0.0314957	1	0.434811	-3.00536	1	1	EDNRB	mmu_go_bp
GO:2000565	negative regulation of CD8-positive, alpha-beta T cell proliferation	0.0314957	1	0.434811	-3.00536	1	1	VSIR	mmu_go_bp
GO:0150107	positive regulation of protein localization to cell-cell junction	0.0314957	1	0.434811	-3.00536	1	1	PECAM1	mmu_go_bp
GO:2000591	positive regulation of metanephric mesenchymal cell migration	0.0314957	1	0.434811	-3.00536	1	1	PDGFB	mmu_go_bp
GO:2000108	positive regulation of leukocyte apoptotic process	0.0314957	1	0.434811	-3.00536	1	1	NR4A3	mmu_go_bp
GO:0036257	multivesicular body organization	0.0314957	1	0.434811	-3.00536	1	1	RAB27A	mmu_go_bp
GO:1900133	regulation of renin secretion into blood stream	0.0314957	1	0.434811	-3.00536	1	1	GJA5	mmu_go_bp
GO:0035397	helper T cell enhancement of adaptive immune response	0.0314957	1	0.434811	-3.00536	1	1	CD4	mmu_go_bp
GO:1905835	cellular response to pyrimidine ribonucleotide	0.0314957	1	0.434811	-3.00536	1	1	P2RY6	mmu_go_bp
GO:0098990	AMPA selective glutamate receptor signaling pathway	0.0314957	1	0.434811	-3.00536	1	1	PLP1	mmu_go_bp
GO:0034059	response to anoxia	0.0314957	1	0.434811	-3.00536	1	1	OXTR	mmu_go_bp
GO:1903661	positive regulation of complement-dependent cytotoxicity	0.0314957	1	0.434811	-3.00536	1	1	CD5L	mmu_go_bp
GO:0002462	tolerance induction to nonself antigen	0.0314957	1	0.434811	-3.00536	1	1	C3AR1	mmu_go_bp
GO:0060375	regulation of mast cell differentiation	0.0314957	1	0.434811	-3.00536	1	1	TAL1	mmu_go_bp
GO:0002470	plasmacytoid dendritic cell antigen processing and presentation	0.0314957	1	0.434811	-3.00536	1	1		mmu_go_bp
GO:0071454	cellular response to anoxia	0.0314957	1	0.434811	-3.00536	1	1		mmu_go_bp
GO:0071471	cellular response to non-ionic osmotic stress	0.0314957	1	0.434811	-3.00536	1	1	PTGS2	mmu_go_bp
GO:1900124	negative regulation of nodal receptor complex assembly	0.0314957	1	0.434811	-3.00536	1	1	LEFTY1	mmu_go_bp
GO:2001295	malonyl-CoA biosynthetic process	0.0314957	1	0.434811	-3.00536	1	1	ACACB	mmu_go_bp
GO:0032712	negative regulation of interleukin-3 production	0.0314957	1	0.434811	-3.00536	1	1	HAVCR2	mmu_go_bp
GO:1990029	vasomotion	0.0314957	1	0.434811	-3.00536	1	1	GJA5	mmu_go_bp
GO:0018879	biphenyl metabolic process	0.0314957	1	0.434811	-3.00536	1	1	CYP4B1	mmu_go_bp
GO:0008653	lipopolysaccharide metabolic process	0.0314957	1	0.434811	-3.00536	1	1	AOAH	mmu_go_bp
GO:0032685	negative regulation of granulocyte macrophage colony-stimulating factor production	0.0314957	1	0.434811	-3.00536	1	1	CD84	mmu_go_bp
GO:0032683	negative regulation of connective tissue growth factor production	0.0314957	1	0.434811	-3.00536	1	1	SLC2A10	mmu_go_bp
GO:0046865	terpenoid transport	0.0314957	1	0.434811	-3.00536	1	1		mmu_go_bp
GO:0009444	pyruvate oxidation	0.0314957	1	0.434811	-3.00536	1	1	NR4A3	mmu_go_bp
GO:0043381	negative regulation of memory T cell differentiation	0.0314957	1	0.434811	-3.00536	1	1	FGL2	mmu_go_bp
GO:0002838	negative regulation of immune response to tumor cell	0.0314957	1	0.434811	-3.00536	1	1	HAVCR2	mmu_go_bp
GO:0086044	atrial cardiac muscle cell to AV node cell communication by electrical coupling	0.0314957	1	0.434811	-3.00536	1	1	GJA5	mmu_go_bp
GO:2000844	negative regulation of testosterone secretion	0.0314957	1	0.434811	-3.00536	1	1	IGFBP3	mmu_go_bp
GO:0086054	bundle of His cell to Purkinje myocyte communication by electrical coupling	0.0314957	1	0.434811	-3.00536	1	1	GJA5	mmu_go_bp
GO:0035740	CD8-positive, alpha-beta T cell proliferation	0.0314957	1	0.434811	-3.00536	1	1		mmu_go_bp
GO:0035739	CD4-positive, alpha-beta T cell proliferation	0.0314957	1	0.434811	-3.00536	1	1		mmu_go_bp
GO:0015707	nitrite transport	0.0314957	1	0.434811	-3.00536	1	1	SLC11A1	mmu_go_bp
GO:0060753	regulation of mast cell chemotaxis	0.0314957	1	0.434811	-3.00536	1	1	RAC2	mmu_go_bp
GO:0060755	negative regulation of mast cell chemotaxis	0.0314957	1	0.434811	-3.00536	1	1	RIN3	mmu_go_bp
GO:2000408	negative regulation of T cell extravasation	0.0314957	1	0.434811	-3.00536	1	1	IL27RA	mmu_go_bp
GO:0098906	regulation of Purkinje myocyte action potential	0.0314957	1	0.434811	-3.00536	1	1	GJA5	mmu_go_bp
GO:1902729	negative regulation of proteoglycan biosynthetic process	0.0314957	1	0.434811	-3.00536	1	1	SLC2A10	mmu_go_bp
GO:2000417	negative regulation of eosinophil migration	0.0314957	1	0.434811	-3.00536	1	1	CD300A	mmu_go_bp
GO:1904905	negative regulation of endothelial cell-matrix adhesion via fibronectin	0.0314957	1	0.434811	-3.00536	1	1	MMP12	mmu_go_bp
GO:0032261	purine nucleotide salvage	0.0314957	1	0.434811	-3.00536	1	1	ADA	mmu_go_bp
GO:0002451	peripheral B cell tolerance induction	0.0314957	1	0.434811	-3.00536	1	1		mmu_go_bp
GO:2000446	regulation of macrophage migration inhibitory factor signaling pathway	0.0314957	1	0.434811	-3.00536	1	1	ANGPT1	mmu_go_bp
GO:0046434	organophosphate catabolic process	0.0314957	1	0.434811	-3.00536	1	1	PON1	mmu_go_bp
GO:2000458	regulation of astrocyte chemotaxis	0.0314957	1	0.434811	-3.00536	1	1	GPR183	mmu_go_bp
GO:0015742	alpha-ketoglutarate transport	0.0314957	1	0.434811	-3.00536	1	1	SLC22A6	mmu_go_bp
GO:0022013	pallium cell proliferation in forebrain	0.0314957	1	0.434811	-3.00536	1	1	IGF2BP1	mmu_go_bp
GO:1902204	positive regulation of hepatocyte growth factor receptor signaling pathway	0.0314957	1	0.434811	-3.00536	1	1	ESM1	mmu_go_bp
GO:0034178	toll-like receptor 13 signaling pathway	0.0314957	1	0.434811	-3.00536	1	1		mmu_go_bp
GO:0002581	negative regulation of antigen processing and presentation of peptide or polysaccharide antigen via MHC class II	0.0314957	1	0.434811	-3.00536	1	1	THBS1	mmu_go_bp
GO:0075512	clathrin-dependent endocytosis of virus by host cell	0.0314957	1	0.434811	-3.00536	1	1	SIGLEC1	mmu_go_bp
GO:0035491	positive regulation of leukotriene production involved in inflammatory response	0.0314957	1	0.434811	-3.00536	1	1	SERPINE1	mmu_go_bp
GO:1905737	positive regulation of L-proline import across plasma membrane	0.0314957	1	0.434811	-3.00536	1	1	ACE2	mmu_go_bp
GO:0006948	induction by virus of host cell-cell fusion	0.0314957	1	0.434811	-3.00536	1	1	CD4	mmu_go_bp
GO:0061772	xenobiotic transport across blood-nerve barrier	0.0314957	1	0.434811	-3.00536	1	1	CLDN1	mmu_go_bp
GO:0070230	positive regulation of lymphocyte apoptotic process	0.0314957	1	0.434811	-3.00536	1	1	P2RX7	mmu_go_bp
GO:0140053	mitochondrial gene expression	0.0314957	1	0.434811	-3.00536	1	1	CFH	mmu_go_bp
GO:0035051	cardiocyte differentiation	0.0314957	1	0.434811	-3.00536	1	1	BMP2	mmu_go_bp
GO:1901331	positive regulation of odontoblast differentiation	0.0314957	1	0.434811	-3.00536	1	1	SERPINE1	mmu_go_bp
GO:1905310	regulation of cardiac neural crest cell migration involved in outflow tract morphogenesis	0.0314957	1	0.434811	-3.00536	1	1	ENG	mmu_go_bp
GO:1905317	inferior endocardial cushion morphogenesis	0.0314957	1	0.434811	-3.00536	1	1	TGFBR2	mmu_go_bp
GO:1905316	superior endocardial cushion morphogenesis	0.0314957	1	0.434811	-3.00536	1	1	TGFBR2	mmu_go_bp
GO:1905315	cell proliferation involved in endocardial cushion morphogenesis	0.0314957	1	0.434811	-3.00536	1	1	TGFBR2	mmu_go_bp
GO:0051134	negative regulation of NK T cell activation	0.0314957	1	0.434811	-3.00536	1	1	CD300A	mmu_go_bp
GO:0038133	ERBB2-ERBB3 signaling pathway	0.0314957	1	0.434811	-3.00536	1	1	MYOC	mmu_go_bp
GO:0044855	plasma membrane raft distribution	0.0314957	1	0.434811	-3.00536	1	1	PTPRC	mmu_go_bp
GO:0072076	nephrogenic mesenchyme development	0.0314957	1	0.434811	-3.00536	1	1	FOXD1	mmu_go_bp
GO:0120035	regulation of plasma membrane bounded cell projection organization	0.0314957	1	0.434811	-3.00536	1	1	TREM2	mmu_go_bp
GO:1904899	positive regulation of hepatic stellate cell proliferation	0.0314957	1	0.434811	-3.00536	1	1	PDGFB	mmu_go_bp
GO:0010610	regulation of mRNA stability involved in response to stress	0.0314957	1	0.434811	-3.00536	1	1	IGF2BP1	mmu_go_bp
GO:0003071	renal system process involved in regulation of systemic arterial blood pressure	0.0314957	1	0.434811	-3.00536	1	1	GJA5	mmu_go_bp
GO:0019427	acetyl-CoA biosynthetic process from acetate	0.0314957	1	0.434811	-3.00536	1	1	ACSS1	mmu_go_bp
GO:0038168	epidermal growth factor receptor signaling pathway via I-kappaB kinase/NF-kappaB cascade	0.0314957	1	0.434811	-3.00536	1	1	RASSF2	mmu_go_bp
GO:0038160	CXCL12-activated CXCR4 signaling pathway	0.0314957	1	0.434811	-3.00536	1	1	CXCR4	mmu_go_bp
GO:0010607	negative regulation of cytoplasmic mRNA processing body assembly	0.0314957	1	0.434811	-3.00536	1	1	PATL2	mmu_go_bp
GO:0060804	positive regulation of Wnt signaling pathway by BMP signaling pathway	0.0314957	1	0.434811	-3.00536	1	1	BMP2	mmu_go_bp
GO:0060806	negative regulation of cell differentiation involved in embryonic placenta development	0.0314957	1	0.434811	-3.00536	1	1	SNAI1	mmu_go_bp
GO:1903082	positive regulation of C-C chemokine receptor CCR7 signaling pathway	0.0314957	1	0.434811	-3.00536	1	1	TREM2	mmu_go_bp
GO:0044329	canonical Wnt signaling pathway involved in positive regulation of cell-cell adhesion	0.0314957	1	0.434811	-3.00536	1	1	PLPP3	mmu_go_bp
GO:0021665	rhombomere 5 structural organization	0.0314957	1	0.434811	-3.00536	1	1	EGR2	mmu_go_bp
GO:0021666	rhombomere 5 formation	0.0314957	1	0.434811	-3.00536	1	1	EGR2	mmu_go_bp
GO:0044328	canonical Wnt signaling pathway involved in positive regulation of endothelial cell migration	0.0314957	1	0.434811	-3.00536	1	1	PLPP3	mmu_go_bp
GO:0002923	regulation of humoral immune response mediated by circulating immunoglobulin	0.0314957	1	0.434811	-3.00536	1	1	PTPRC	mmu_go_bp
GO:0044330	canonical Wnt signaling pathway involved in positive regulation of wound healing	0.0314957	1	0.434811	-3.00536	1	1	PLPP3	mmu_go_bp
GO:0021659	rhombomere 3 structural organization	0.0314957	1	0.434811	-3.00536	1	1	EGR2	mmu_go_bp
GO:0038097	positive regulation of mast cell activation by Fc-epsilon receptor signaling pathway	0.0314957	1	0.434811	-3.00536	1	1	NR4A3	mmu_go_bp
GO:0021660	rhombomere 3 formation	0.0314957	1	0.434811	-3.00536	1	1	EGR2	mmu_go_bp
GO:0032305	positive regulation of icosanoid secretion	0.0314957	1	0.434811	-3.00536	1	1		mmu_go_bp
GO:1905291	positive regulation of CAMKK-AMPK signaling cascade	0.0314957	1	0.434811	-3.00536	1	1	TREM2	mmu_go_bp
GO:0006083	acetate metabolic process	0.0314957	1	0.434811	-3.00536	1	1	ASPA	mmu_go_bp
GO:0051042	negative regulation of calcium-independent cell-cell adhesion	0.0314957	1	0.434811	-3.00536	1	1	BMP2	mmu_go_bp
GO:0043438	acetoacetic acid metabolic process	0.0314957	1	0.434811	-3.00536	1	1	TYRP1	mmu_go_bp
GO:0009104	lipopolysaccharide catabolic process	0.0314957	1	0.434811	-3.00536	1	1	AOAH	mmu_go_bp
GO:0021683	cerebellar granular layer morphogenesis	0.0314957	1	0.434811	-3.00536	1	1	SERPINE2	mmu_go_bp
GO:0061737	leukotriene signaling pathway	0.0314957	1	0.434811	-3.00536	1	1	RGS1	mmu_go_bp
GO:0060407	negative regulation of penile erection	0.0314957	1	0.434811	-3.00536	1	1	ADA	mmu_go_bp
GO:0046111	xanthine biosynthetic process	0.0314957	1	0.434811	-3.00536	1	1	ADA	mmu_go_bp
GO:0033231	carbohydrate export	0.0314957	1	0.434811	-3.00536	1	1		mmu_go_bp
GO:1902623	negative regulation of neutrophil migration	0.0314957	1	0.434811	-3.00536	1	1	SLAMF8	mmu_go_bp
GO:1902617	response to fluoride	0.0314957	1	0.434811	-3.00536	1	1	PON1	mmu_go_bp
GO:0051957	positive regulation of amino acid transport	0.0314957	1	0.434811	-3.00536	1	1	ACE2	mmu_go_bp
GO:0036325	vascular endothelial growth factor receptor-3 signaling pathway	0.0314957	1	0.434811	-3.00536	1	1	CLEC14A	mmu_go_bp
GO:0070663	regulation of leukocyte proliferation	0.0314957	1	0.434811	-3.00536	1	1	HHEX	mmu_go_bp
GO:2000350	positive regulation of CD40 signaling pathway	0.0314957	1	0.434811	-3.00536	1	1	TREM2	mmu_go_bp
GO:0010171	body morphogenesis	0.0314957	1	0.434811	-3.00536	1	1	GPC3	mmu_go_bp
GO:0090242	retinoic acid receptor signaling pathway involved in somitogenesis	0.0314957	1	0.434811	-3.00536	1	1	ALDH1A2	mmu_go_bp
GO:0002552	serotonin secretion by mast cell	0.0314957	1	0.434811	-3.00536	1	1	CD300A	mmu_go_bp
GO:0009725	response to hormone	0.0335838	1	0.461145	-2.8263	4	39	CD38,FHL2,MB,TIMP3	mmu_go_bp
GO:0014911	positive regulation of smooth muscle cell migration	0.0335838	1	0.461145	-2.8263	4	39	CYP1B1,ITGB3,P2RY6,PDGFB	mmu_go_bp
GO:0007267	cell-cell signaling	0.0344047	1	0.469891	-2.72233	6	77	FZD2,GJA5,GJB2,GJB6,GJC3,GPNMB	mmu_go_bp
GO:0019233	sensory perception of pain	0.0344047	1	0.469891	-2.72233	6	77	CNR2,EDNRA,EDNRB,IL12B,P2RX7,PTGS2	mmu_go_bp
GO:0035162	embryonic hemopoiesis	0.034489	1	0.469891	-2.92724	3	23	TAL1,TGFBR2	mmu_go_bp
GO:1901223	negative regulation of NIK/NF-kappaB signaling	0.034489	1	0.469891	-2.92724	3	23	NLRP12,NLRP3,RASSF2	mmu_go_bp
GO:0043277	apoptotic cell clearance	0.034489	1	0.469891	-2.92724	3	23	ITGB3,TREM2,TYROBP	mmu_go_bp
GO:2000573	positive regulation of DNA biosynthetic process	0.034489	1	0.469891	-2.92724	3	23	C3AR1,CYP1B1,PDGFB	mmu_go_bp
GO:0006509	membrane protein ectodomain proteolysis	0.034489	1	0.469891	-2.92724	3	23	BACE2,P2RX7	mmu_go_bp
GO:0032735	positive regulation of interleukin-12 production	0.0364178	1	0.492122	-2.8998	4	40	CCL19,IL12B,LAPTM5	mmu_go_bp
GO:0060119	inner ear receptor cell development	0.0377037	1	0.506818	-3.09764	2	10	ATP8B1,FZD2	mmu_go_bp
GO:1990264	peptidyl-tyrosine dephosphorylation involved in inactivation of protein kinase activity	0.0377037	1	0.506818	-3.09764	2	10	PTPRB,PTPRQ	mmu_go_bp
GO:0003149	membranous septum morphogenesis	0.0377037	1	0.506818	-3.09764	2	10	FZD2,TGFBR2	mmu_go_bp
GO:1990266	neutrophil migration	0.0377037	1	0.506818	-3.09764	2	10	ITGB2,MCOLN2	mmu_go_bp
GO:1900747	negative regulation of vascular endothelial growth factor signaling pathway	0.0377037	1	0.506818	-3.09764	2	10	DCN,IL12B	mmu_go_bp
GO:0060670	branching involved in labyrinthine layer morphogenesis	0.0377037	1	0.506818	-3.09764	2	10	ADM,RSPO3	mmu_go_bp
GO:0045926	negative regulation of growth	0.0377037	1	0.506818	-3.09764	2	10	GPC3,IGFBP5	mmu_go_bp
GO:0009404	toxin metabolic process	0.0377037	1	0.506818	-3.09764	2	10	CYP1B1,FMO1	mmu_go_bp
GO:0035633	maintenance of blood-brain barrier	0.0377037	1	0.506818	-3.09764	2	10	PTGS2	mmu_go_bp
GO:1900119	positive regulation of execution phase of apoptosis	0.0377037	1	0.506818	-3.09764	2	10	CXCR3,PTGIS	mmu_go_bp
GO:0051001	negative regulation of nitric-oxide synthase activity	0.0377037	1	0.506818	-3.09764	2	10	CNR2,ENG	mmu_go_bp
GO:0021612	facial nerve structural organization	0.0377037	1	0.506818	-3.09764	2	10	EGR2,NRP2	mmu_go_bp
GO:0060022	hard palate development	0.0377037	1	0.506818	-3.09764	2	10	FZD2,ITGB8	mmu_go_bp
GO:0050665	hydrogen peroxide biosynthetic process	0.0377037	1	0.506818	-3.09764	2	10	CYBB,NCF1	mmu_go_bp
GO:0051926	negative regulation of calcium ion transport	0.0377037	1	0.506818	-3.09764	2	10	ICAM1,PTGS2	mmu_go_bp
GO:0070373	negative regulation of ERK1 and ERK2 cascade	0.0383032	1	0.51218	-2.81771	6	79	ACE2,DAB2,FBLN1,NLRP12,PTPRC,TIMP3	mmu_go_bp
GO:0010759	positive regulation of macrophage chemotaxis	0.0385197	1	0.512392	-3.02888	3	24	C3AR1,RARRES2,THBS1	mmu_go_bp
GO:0050966	detection of mechanical stimulus involved in sensory perception of pain	0.0385197	1	0.512392	-3.02888	3	24	ANO1,CXCL12,CXCR4	mmu_go_bp
GO:0045582	positive regulation of T cell differentiation	0.0385197	1	0.512392	-3.02888	3	24	ADA,PIK3R6,PTPRC	mmu_go_bp
GO:0015721	bile acid and bile salt transport	0.0385197	1	0.512392	-3.02888	3	24	ABCC3,ATP8B1	mmu_go_bp
GO:0002244	hematopoietic progenitor cell differentiation	0.0386149	1	0.512392	-2.77187	7	100	ARL11,FLT4,FST,PLD4,PTPRC,PTPRQ,TNFRSF13B	mmu_go_bp
GO:0001764	neuron migration	0.0402965	1	0.530502	-2.37225	9	135	CCK,CXCL12,CXCR4,GFRA3,LMX1B,MATN2,NRP2,NTN1,PITX2	mmu_go_bp
GO:0051603	proteolysis involved in cellular protein catabolic process	0.0403236	1	0.530502	-2.92324	5	60	CTSS,GZMA,PSMA8	mmu_go_bp
GO:0071222	cellular response to lipopolysaccharide	0.0408493	1	0.532292	-2.19366	14	249	CD300LB,CD86,CFH,CXCL1,CXCL10,CXCL11,HAVCR2,IL12B,NLRP3,NUGGC,PLSCR2,SERPINE1,TNFRSF1B	mmu_go_bp
GO:0040008	regulation of growth	0.0424723	1	0.55063	-2.90897	6	81	GPC3,IGFBP3,IGFBP4,IGFBP5,SELENOP,TGFBR2	mmu_go_bp
GO:0031623	receptor internalization	0.0424871	1	0.55063	-3.0388	4	42	ACKR3,ADM,CALCRL,ITGB2	mmu_go_bp
GO:1900026	positive regulation of substrate adhesion-dependent cell spreading	0.0424871	1	0.55063	-3.0388	4	42	DAB2,ENPP2,ITGB3,MYOC	mmu_go_bp
GO:0045954	positive regulation of natural killer cell mediated cytotoxicity	0.0427787	1	0.55063	-3.12482	3	25	VAV1	mmu_go_bp
GO:0031295	T cell costimulation	0.0427787	1	0.55063	-3.12482	3	25	CCL19,CD28,CD86	mmu_go_bp
GO:0019222	regulation of metabolic process	0.0427787	1	0.55063	-3.12482	3	25	CNR2,LPAR3,S1PR2	mmu_go_bp
GO:0070269	pyroptosis	0.0427787	1	0.55063	-3.12482	3	25	GZMA	mmu_go_bp
GO:1901222	regulation of NIK/NF-kappaB signaling	0.0451382	1	0.576415	-3.26639	2	11	RASSF2,TEK	mmu_go_bp
GO:0050777	negative regulation of immune response	0.0451382	1	0.576415	-3.26639	2	11	FCGR2B,INPP5D	mmu_go_bp
GO:0000904	cell morphogenesis involved in differentiation	0.0451382	1	0.576415	-3.26639	2	11	DAB2,LAMC3	mmu_go_bp
GO:0046641	positive regulation of alpha-beta T cell proliferation	0.0451382	1	0.576415	-3.26639	2	11	CD28,PTPRC	mmu_go_bp
GO:0060907	positive regulation of macrophage cytokine production	0.0451382	1	0.576415	-3.26639	2	11	LAPTM5	mmu_go_bp
GO:0001763	morphogenesis of a branching structure	0.0451382	1	0.576415	-3.26639	2	11	ERMN,TCF21	mmu_go_bp
GO:0001780	neutrophil homeostasis	0.0451382	1	0.576415	-3.26639	2	11	CFH	mmu_go_bp
GO:0032060	bleb assembly	0.0451382	1	0.576415	-3.26639	2	11	LPAR3,P2RX7	mmu_go_bp
GO:0048541	Peyer's patch development	0.0451382	1	0.576415	-3.26639	2	11	ADA,IKZF1	mmu_go_bp
GO:0060317	cardiac epithelial to mesenchymal transition	0.0451382	1	0.576415	-3.26639	2	11	BMP2,WNT16	mmu_go_bp
GO:0006855	drug transmembrane transport	0.0451382	1	0.576415	-3.26639	2	11	ABCC3,ATP8B1	mmu_go_bp
GO:1903238	positive regulation of leukocyte tethering or rolling	0.0451382	1	0.576415	-3.26639	2	11	SELE,SELP	mmu_go_bp
GO:0035313	wound healing, spreading of epidermal cells	0.0451382	1	0.576415	-3.26639	2	11	ACVRL1,MMP12	mmu_go_bp
GO:0030098	lymphocyte differentiation	0.0451382	1	0.576415	-3.26639	2	11	IKZF1,SPI1	mmu_go_bp
GO:0048660	regulation of smooth muscle cell proliferation	0.0451382	1	0.576415	-3.26639	2	11	NR4A3,PDE1A	mmu_go_bp
GO:0070257	positive regulation of mucus secretion	0.0451382	1	0.576415	-3.26639	2	11	ADORA3,SYTL2	mmu_go_bp
GO:0032835	glomerulus development	0.0451382	1	0.576415	-3.26639	2	11	CFH,TCF21	mmu_go_bp
GO:0051156	glucose 6-phosphate metabolic process	0.0451382	1	0.576415	-3.26639	2	11	GCK,HK3	mmu_go_bp
GO:0006112	energy reserve metabolic process	0.0451382	1	0.576415	-3.26639	2	11	ADGRF5,S100B	mmu_go_bp
GO:0060840	artery development	0.0451382	1	0.576415	-3.26639	2	11	ACVRL1,SLC2A10	mmu_go_bp
GO:0003417	growth plate cartilage development	0.0451382	1	0.576415	-3.26639	2	11	TGFBR2,THBS1	mmu_go_bp
GO:0030326	embryonic limb morphogenesis	0.0454339	1	0.577304	-3.02914	5	62	ALDH1A2,FBN2,GJA5,LMX1B,TBX4	mmu_go_bp
GO:0048839	inner ear development	0.0454339	1	0.577304	-3.02914	5	62	BMP2,C1QB,CYTL1,KCNQ1,TIFAB	mmu_go_bp
GO:0031532	actin cytoskeleton reorganization	0.0454339	1	0.577304	-3.02914	5	62	CLDN19,FGF7,GPR65,NRK,S1PR2	mmu_go_bp
GO:0030282	bone mineralization	0.0457225	1	0.578095	-3.10457	4	43	BMP2,GPC3,PTGS2,RSPO2	mmu_go_bp
GO:0010951	negative regulation of endopeptidase activity	0.0469159	1	0.590262	-2.99632	6	83	SERPINE1,SERPINE2,TIMP3	mmu_go_bp
GO:0030097	hemopoiesis	0.0469159	1	0.590262	-2.99632	6	83	ANGPT1,HHEX,IKZF1,RUNX3,TAL1,TEK	mmu_go_bp
GO:0030500	regulation of bone mineralization	0.0472628	1	0.591712	-3.21553	3	26	MGP,OMD,OSTN	mmu_go_bp
GO:0032703	negative regulation of interleukin-2 production	0.0472628	1	0.591712	-3.21553	3	26	HAVCR2,LAPTM5,PTPRC	mmu_go_bp
GO:0010718	positive regulation of epithelial to mesenchymal transition	0.0490914	1	0.611607	-3.168	4	44	BMP2,DAB2,SNAI1,TGFBR2	mmu_go_bp
GO:0060412	ventricular septum morphogenesis	0.0490914	1	0.611607	-3.168	4	44	FZD2,GJA5,PITX2,TGFBR2	mmu_go_bp
GO:0007179	transforming growth factor beta receptor signaling pathway	0.0492416	1	0.611607	-3.0386	6	84	ACVRL1,BMP2,ENG,ITGB8,TGFBR2,WFIKKN2	mmu_go_bp
GO:0055085	transmembrane transport	0.0504437	1	0.622383	-2.26561	21	434	ABCC3,ANO1,FLVCR2,GJB2,GJB6,HVCN1,KCNA7,KCNQ1,KCNQ5,KCNS3,SLC15A3,SLC15A5,SLC16A9,SLC22A6,SLC24A5,SLC26A7,SLC2A10,SLC39A12,SLC45A2	mmu_go_bp
GO:0045780	positive regulation of bone resorption	0.051968	1	0.638108	-3.30142	3	27	DCSTAMP,ITGB3,SPP1	mmu_go_bp
GO:0051894	positive regulation of focal adhesion assembly	0.051968	1	0.638108	-3.30142	3	27	ENPP2,MYOC,TEK	mmu_go_bp
GO:0002052	positive regulation of neuroblast proliferation	0.051968	1	0.638108	-3.30142	3	27	DCT,SOX10,VEGFC	mmu_go_bp
GO:0045648	positive regulation of erythrocyte differentiation	0.051968	1	0.638108	-3.30142	3	27	ETS1,INPP5D,TAL1	mmu_go_bp
GO:0045786	negative regulation of cell cycle	0.0525935	1	0.642697	-3.22922	4	45	BMP2,ETS1,PTGS2,RUNX3	mmu_go_bp
GO:0002237	response to molecule of bacterial origin	0.0530592	1	0.645301	-3.41679	2	12	CXCL1	mmu_go_bp
GO:0060586	multicellular organismal iron ion homeostasis	0.0530592	1	0.645301	-3.41679	2	12	BMP6,SLC11A1	mmu_go_bp
GO:0043616	keratinocyte proliferation	0.0530592	1	0.645301	-3.41679	2	12	FST,WNT16	mmu_go_bp
GO:0090399	replicative senescence	0.0530592	1	0.645301	-3.41679	2	12	SERPINE1,WNT16	mmu_go_bp
GO:0002690	positive regulation of leukocyte chemotaxis	0.0530592	1	0.645301	-3.41679	2	12	CXCL10,EDN3	mmu_go_bp
GO:0071639	positive regulation of monocyte chemotactic protein-1 production	0.0530592	1	0.645301	-3.41679	2	12	CD84,MCOLN2	mmu_go_bp
GO:0042416	dopamine biosynthetic process	0.0530592	1	0.645301	-3.41679	2	12	DDC	mmu_go_bp
GO:0045953	negative regulation of natural killer cell mediated cytotoxicity	0.0530592	1	0.645301	-3.41679	2	12		mmu_go_bp
GO:0071498	cellular response to fluid shear stress	0.0530592	1	0.645301	-3.41679	2	12	PTGS2,SPP1	mmu_go_bp
GO:0030949	positive regulation of vascular endothelial growth factor receptor signaling pathway	0.0530592	1	0.645301	-3.41679	2	12	ANGPT1,TEK	mmu_go_bp
GO:1903671	negative regulation of sprouting angiogenesis	0.0530592	1	0.645301	-3.41679	2	12	ADAMTS9,THBS1	mmu_go_bp
GO:0005979	regulation of glycogen biosynthetic process	0.0530592	1	0.645301	-3.41679	2	12	PPP1R3A,PPP1R3B	mmu_go_bp
GO:0032725	positive regulation of granulocyte macrophage colony-stimulating factor production	0.0530592	1	0.645301	-3.41679	2	12	FCER1A,IL12B	mmu_go_bp
GO:0014824	artery smooth muscle contraction	0.0530592	1	0.645301	-3.41679	2	12	CD38,EDNRA	mmu_go_bp
GO:0045577	regulation of B cell differentiation	0.0530592	1	0.645301	-3.41679	2	12	NFAM1,SLAMF8	mmu_go_bp
GO:1902287	semaphorin-plexin signaling pathway involved in axon guidance	0.0530592	1	0.645301	-3.41679	2	12	PLXNB3,PLXND1	mmu_go_bp
GO:0030644	cellular chloride ion homeostasis	0.0530592	1	0.645301	-3.41679	2	12	SPP1,TBXAS1	mmu_go_bp
GO:0032816	positive regulation of natural killer cell activation	0.0530592	1	0.645301	-3.41679	2	12	IL12B,TYROBP	mmu_go_bp
GO:0003094	glomerular filtration	0.0530592	1	0.645301	-3.41679	2	12	ADGRF5,EDNRA	mmu_go_bp
GO:0042060	wound healing	0.0541024	1	0.65487	-3.12045	6	86	ENG,FGF7,HPSE,MMP12,PECAM1,SLC11A1	mmu_go_bp
GO:0007599	hemostasis	0.0562279	1	0.677387	-3.28832	4	46	F2RL2,TFPI,THBD,VWF	mmu_go_bp
GO:0043552	positive regulation of phosphatidylinositol 3-kinase activity	0.0568902	1	0.682148	-3.38285	3	28	CCL19,PDGFB,TEK	mmu_go_bp
GO:0001782	B cell homeostasis	0.0568902	1	0.682148	-3.38285	3	28	DOCK10,GAPT,TNFRSF13B	mmu_go_bp
GO:0045332	phospholipid translocation	0.0568902	1	0.682148	-3.38285	3	28	ATP8B1,P2RX7	mmu_go_bp
GO:0030099	myeloid cell differentiation	0.0568902	1	0.682148	-3.38285	3	28	CLEC5A,DAB2,TAL1	mmu_go_bp
GO:0000187	activation of MAPK activity	0.0592438	1	0.707049	-3.19884	6	88	BMP2,FCER1A,LPAR3,P2RX7,PTPRC,THBS1	mmu_go_bp
GO:0045893	positive regulation of transcription, DNA-templated	0.0594022	1	0.707049	-2.12467	28	616	ACVRL1,ATOH8,BMP2,CD38,CD4,EGR2,ETS1,FGF7,FLI1,FOXF2,FZD2,GLI1,HHEX,IKZF1,MITF,MYRF,NCF1,NR4A3,PAX3,PDGFB,PITX2,ROR2,RUNX3,SNAI1,SOX10,SPI1,SPP1,TAL1	mmu_go_bp
GO:0033674	positive regulation of kinase activity	0.0598255	1	0.707381	-3.27029	5	67	CD4,FLT4,ROR2,TEK,TIE1	mmu_go_bp
GO:2000146	negative regulation of cell motility	0.0614289	1	0.722992	-3.55192	2	13	FBLN1,WAS	mmu_go_bp
GO:0006691	leukotriene metabolic process	0.0614289	1	0.722992	-3.55192	2	13	DPEP2,NCF1	mmu_go_bp
GO:0003198	epithelial to mesenchymal transition involved in endocardial cushion formation	0.0614289	1	0.722992	-3.55192	2	13	ENG,SNAI1	mmu_go_bp
GO:0071380	cellular response to prostaglandin E stimulus	0.0614289	1	0.722992	-3.55192	2	13	P2RY6,PTGER2	mmu_go_bp
GO:0030948	negative regulation of vascular endothelial growth factor receptor signaling pathway	0.0614289	1	0.722992	-3.55192	2	13	HHEX,MMRN2	mmu_go_bp
GO:0060389	pathway-restricted SMAD protein phosphorylation	0.0614289	1	0.722992	-3.55192	2	13	BMP2,TGFBR2	mmu_go_bp
GO:0002455	humoral immune response mediated by circulating immunoglobulin	0.0614289	1	0.722992	-3.55192	2	13		mmu_go_bp
GO:2001259	positive regulation of cation channel activity	0.0614289	1	0.722992	-3.55192	2	13	CTSS,STAC	mmu_go_bp
GO:0048699	generation of neurons	0.0614289	1	0.722992	-3.55192	2	13	CXCR4,TAL1	mmu_go_bp
GO:0030101	natural killer cell activation	0.0614289	1	0.722992	-3.55192	2	13	IL12B,ITGB2	mmu_go_bp
GO:0090557	establishment of endothelial intestinal barrier	0.0614289	1	0.722992	-3.55192	2	13	CLDN1,ICAM1	mmu_go_bp
GO:1901800	positive regulation of proteasomal protein catabolic process	0.0614289	1	0.722992	-3.55192	2	13	ECSCR,TREM2	mmu_go_bp
GO:0021527	spinal cord association neuron differentiation	0.0614289	1	0.722992	-3.55192	2	13	PAX3,TAL1	mmu_go_bp
GO:0045591	positive regulation of regulatory T cell differentiation	0.0614289	1	0.722992	-3.55192	2	13	VSIR	mmu_go_bp
GO:0051549	positive regulation of keratinocyte migration	0.0614289	1	0.722992	-3.55192	2	13	FGF7,SERPINE1	mmu_go_bp
GO:0016331	morphogenesis of embryonic epithelium	0.0614289	1	0.722992	-3.55192	2	13	ALDH1A2,VEGFC	mmu_go_bp
GO:0035810	positive regulation of urine volume	0.0614289	1	0.722992	-3.55192	2	13	EDNRB,NPR3	mmu_go_bp
GO:0048304	positive regulation of isotype switching to IgG isotypes	0.0614289	1	0.722992	-3.55192	2	13	CD28,PTPRC	mmu_go_bp
GO:0048711	positive regulation of astrocyte differentiation	0.0614289	1	0.722992	-3.55192	2	13	BMP2,SERPINE2	mmu_go_bp
GO:0035108	limb morphogenesis	0.0620245	1	0.726654	-3.46015	3	29	FBN2,LMX1B,TBX4	mmu_go_bp
GO:0006820	anion transport	0.0620245	1	0.726654	-3.46015	3	29	SLC22A6,SLC26A7	mmu_go_bp
GO:0002092	positive regulation of receptor internalization	0.0620245	1	0.726654	-3.46015	3	29	ANGPT1,DAB2,SELE	mmu_go_bp
GO:0045672	positive regulation of osteoclast differentiation	0.0620245	1	0.726654	-3.46015	3	29	IL12B,ITGB3,TREM2	mmu_go_bp
GO:0071542	dopaminergic neuron differentiation	0.0620245	1	0.726654	-3.46015	3	29	CXCL12,LMX1B,RSPO2	mmu_go_bp
GO:0006601	creatine biosynthetic process	0.0620317	1	0.726654	-3.66706	1	2	GATM	mmu_go_bp
GO:1902564	negative regulation of neutrophil activation	0.0620317	1	0.726654	-3.66706	1	2	CD300A	mmu_go_bp
GO:1902569	negative regulation of activation of Janus kinase activity	0.0620317	1	0.726654	-3.66706	1	2	CD300A	mmu_go_bp
GO:0006603	phosphocreatine metabolic process	0.0620317	1	0.726654	-3.66706	1	2	CKM	mmu_go_bp
GO:0051659	maintenance of mitochondrion location	0.0620317	1	0.726654	-3.66706	1	2	ATP2A1	mmu_go_bp
GO:0048021	regulation of melanin biosynthetic process	0.0620317	1	0.726654	-3.66706	1	2	SLC24A5	mmu_go_bp
GO:0072111	cell proliferation involved in kidney development	0.0620317	1	0.726654	-3.66706	1	2	GPC3	mmu_go_bp
GO:0006649	phospholipid transfer to membrane	0.0620317	1	0.726654	-3.66706	1	2	P2RX7	mmu_go_bp
GO:0051611	regulation of serotonin uptake	0.0620317	1	0.726654	-3.66706	1	2	ITGB3	mmu_go_bp
GO:0060101	negative regulation of phagocytosis, engulfment	0.0620317	1	0.726654	-3.66706	1	2	CD300A	mmu_go_bp
GO:2001027	negative regulation of endothelial cell chemotaxis	0.0620317	1	0.726654	-3.66706	1	2	THBS1	mmu_go_bp
GO:2001025	positive regulation of response to drug	0.0620317	1	0.726654	-3.66706	1	2		mmu_go_bp
GO:0060577	pulmonary vein morphogenesis	0.0620317	1	0.726654	-3.66706	1	2	PITX2	mmu_go_bp
GO:0070378	positive regulation of ERK5 cascade	0.0620317	1	0.726654	-3.66706	1	2	ALKAL2	mmu_go_bp
GO:0019932	second-messenger-mediated signaling	0.0620317	1	0.726654	-3.66706	1	2	GCK	mmu_go_bp
GO:0003171	atrioventricular valve development	0.0620317	1	0.726654	-3.66706	1	2	PITX2	mmu_go_bp
GO:1903012	positive regulation of bone development	0.0620317	1	0.726654	-3.66706	1	2	TMEM119	mmu_go_bp
GO:0072180	mesonephric duct morphogenesis	0.0620317	1	0.726654	-3.66706	1	2	GPC3	mmu_go_bp
GO:0031620	regulation of fever generation	0.0620317	1	0.726654	-3.66706	1	2	EDNRB	mmu_go_bp
GO:0042323	negative regulation of circadian sleep/wake cycle, non-REM sleep	0.0620317	1	0.726654	-3.66706	1	2	ADA	mmu_go_bp
GO:0061017	hepatoblast differentiation	0.0620317	1	0.726654	-3.66706	1	2	HHEX	mmu_go_bp
GO:0031664	regulation of lipopolysaccharide-mediated signaling pathway	0.0620317	1	0.726654	-3.66706	1	2	CD84	mmu_go_bp
GO:0003193	pulmonary valve formation	0.0620317	1	0.726654	-3.66706	1	2	GJA5	mmu_go_bp
GO:0021855	hypothalamus cell migration	0.0620317	1	0.726654	-3.66706	1	2	PITX2	mmu_go_bp
GO:0019542	propionate biosynthetic process	0.0620317	1	0.726654	-3.66706	1	2	ACSS1	mmu_go_bp
GO:0043103	hypoxanthine salvage	0.0620317	1	0.726654	-3.66706	1	2	ADA	mmu_go_bp
GO:0010652	positive regulation of cell communication by chemical coupling	0.0620317	1	0.726654	-3.66706	1	2	GJA5	mmu_go_bp
GO:0042269	regulation of natural killer cell mediated cytotoxicity	0.0620317	1	0.726654	-3.66706	1	2	PIK3R6	mmu_go_bp
GO:0010665	regulation of cardiac muscle cell apoptotic process	0.0620317	1	0.726654	-3.66706	1	2	ENG	mmu_go_bp
GO:0046631	alpha-beta T cell activation	0.0620317	1	0.726654	-3.66706	1	2	DOCK2	mmu_go_bp
GO:0035922	foramen ovale closure	0.0620317	1	0.726654	-3.66706	1	2	GJA5	mmu_go_bp
GO:0045751	negative regulation of Toll signaling pathway	0.0620317	1	0.726654	-3.66706	1	2	NLRP12	mmu_go_bp
GO:0071642	positive regulation of macrophage inflammatory protein 1 alpha production	0.0620317	1	0.726654	-3.66706	1	2	MCOLN2	mmu_go_bp
GO:0033364	mast cell secretory granule organization	0.0620317	1	0.726654	-3.66706	1	2	SRGN	mmu_go_bp
GO:0044058	regulation of digestive system process	0.0620317	1	0.726654	-3.66706	1	2	OXTR	mmu_go_bp
GO:0050748	negative regulation of lipoprotein metabolic process	0.0620317	1	0.726654	-3.66706	1	2	ITGB3	mmu_go_bp
GO:0002678	positive regulation of chronic inflammatory response	0.0620317	1	0.726654	-3.66706	1	2	PDE5A	mmu_go_bp
GO:0002679	respiratory burst involved in defense response	0.0620317	1	0.726654	-3.66706	1	2	NCF1	mmu_go_bp
GO:0071603	endothelial cell-cell adhesion	0.0620317	1	0.726654	-3.66706	1	2	CYP1B1	mmu_go_bp
GO:0090362	positive regulation of platelet-derived growth factor production	0.0620317	1	0.726654	-3.66706	1	2	PTGS2	mmu_go_bp
GO:0071626	mastication	0.0620317	1	0.726654	-3.66706	1	2	TIFAB	mmu_go_bp
GO:0003210	cardiac atrium formation	0.0620317	1	0.726654	-3.66706	1	2	BMP2	mmu_go_bp
GO:2000473	positive regulation of hematopoietic stem cell migration	0.0620317	1	0.726654	-3.66706	1	2	PTPRC	mmu_go_bp
GO:1905956	positive regulation of endothelial tube morphogenesis	0.0620317	1	0.726654	-3.66706	1	2	ITGAX	mmu_go_bp
GO:0070483	detection of hypoxia	0.0620317	1	0.726654	-3.66706	1	2	ENG	mmu_go_bp
GO:0061520	Langerhans cell differentiation	0.0620317	1	0.726654	-3.66706	1	2	ITGB8	mmu_go_bp
GO:0045058	T cell selection	0.0620317	1	0.726654	-3.66706	1	2	CD4	mmu_go_bp
GO:0007622	rhythmic behavior	0.0620317	1	0.726654	-3.66706	1	2	EGR2	mmu_go_bp
GO:0046395	carboxylic acid catabolic process	0.0620317	1	0.726654	-3.66706	1	2	PON1	mmu_go_bp
GO:0045066	regulatory T cell differentiation	0.0620317	1	0.726654	-3.66706	1	2	CD28	mmu_go_bp
GO:0072683	T cell extravasation	0.0620317	1	0.726654	-3.66706	1	2	ICAM1	mmu_go_bp
GO:0072203	cell proliferation involved in metanephros development	0.0620317	1	0.726654	-3.66706	1	2	GPC3	mmu_go_bp
GO:0090083	regulation of inclusion body assembly	0.0620317	1	0.726654	-3.66706	1	2	SNCAIP	mmu_go_bp
GO:0003294	atrial ventricular junction remodeling	0.0620317	1	0.726654	-3.66706	1	2	GJA5	mmu_go_bp
GO:0010819	regulation of T cell chemotaxis	0.0620317	1	0.726654	-3.66706	1	2	CXCL10	mmu_go_bp
GO:0010810	regulation of cell-substrate adhesion	0.0620317	1	0.726654	-3.66706	1	2	RAC2	mmu_go_bp
GO:2000098	negative regulation of smooth muscle cell-matrix adhesion	0.0620317	1	0.726654	-3.66706	1	2	SERPINE1	mmu_go_bp
GO:0030887	positive regulation of myeloid dendritic cell activation	0.0620317	1	0.726654	-3.66706	1	2	CLEC4D	mmu_go_bp
GO:0060282	positive regulation of oocyte development	0.0620317	1	0.726654	-3.66706	1	2	PDE5A	mmu_go_bp
GO:0072262	metanephric glomerular mesangial cell proliferation involved in metanephros development	0.0620317	1	0.726654	-3.66706	1	2	PDGFB	mmu_go_bp
GO:0072268	pattern specification involved in metanephros development	0.0620317	1	0.726654	-3.66706	1	2	FOXD1	mmu_go_bp
GO:0001909	leukocyte mediated cytotoxicity	0.0620317	1	0.726654	-3.66706	1	2	NCF1	mmu_go_bp
GO:0032621	interleukin-18 production	0.0620317	1	0.726654	-3.66706	1	2	NLRP3	mmu_go_bp
GO:1902023	L-arginine transport	0.0620317	1	0.726654	-3.66706	1	2	SLC11A1	mmu_go_bp
GO:0032612	interleukin-1 production	0.0620317	1	0.726654	-3.66706	1	2	NLRP3	mmu_go_bp
GO:1904172	positive regulation of bleb assembly	0.0620317	1	0.726654	-3.66706	1	2	P2RX7	mmu_go_bp
GO:0002711	positive regulation of T cell mediated immunity	0.0620317	1	0.726654	-3.66706	1	2	PTPRC	mmu_go_bp
GO:0002717	positive regulation of natural killer cell mediated immunity	0.0620317	1	0.726654	-3.66706	1	2		mmu_go_bp
GO:0110090	positive regulation of hippocampal neuron apoptotic process	0.0620317	1	0.726654	-3.66706	1	2	TYROBP	mmu_go_bp
GO:0042360	vitamin E metabolic process	0.0620317	1	0.726654	-3.66706	1	2		mmu_go_bp
GO:0044546	NLRP3 inflammasome complex assembly	0.0620317	1	0.726654	-3.66706	1	2	NLRP3	mmu_go_bp
GO:0035683	memory T cell extravasation	0.0620317	1	0.726654	-3.66706	1	2	ITGAL	mmu_go_bp
GO:0014734	skeletal muscle hypertrophy	0.0620317	1	0.726654	-3.66706	1	2	MYOC	mmu_go_bp
GO:2000521	negative regulation of immunological synapse formation	0.0620317	1	0.726654	-3.66706	1	2	HAVCR2	mmu_go_bp
GO:0034331	cell junction maintenance	0.0620317	1	0.726654	-3.66706	1	2	CLDN1	mmu_go_bp
GO:1901529	positive regulation of anion channel activity	0.0620317	1	0.726654	-3.66706	1	2		mmu_go_bp
GO:0050867	positive regulation of cell activation	0.0620317	1	0.726654	-3.66706	1	2	LILRA5	mmu_go_bp
GO:1905065	positive regulation of vascular associated smooth muscle cell differentiation	0.0620317	1	0.726654	-3.66706	1	2	ENG	mmu_go_bp
GO:0002312	B cell activation involved in immune response	0.0620317	1	0.726654	-3.66706	1	2	GPR183	mmu_go_bp
GO:0002313	mature B cell differentiation involved in immune response	0.0620317	1	0.726654	-3.66706	1	2	GPR183	mmu_go_bp
GO:0002001	renin secretion into blood stream	0.0620317	1	0.726654	-3.66706	1	2		mmu_go_bp
GO:0002477	antigen processing and presentation of exogenous peptide antigen via MHC class Ib	0.0620317	1	0.726654	-3.66706	1	2		mmu_go_bp
GO:0033197	response to vitamin E	0.0620317	1	0.726654	-3.66706	1	2	ADA	mmu_go_bp
GO:1903615	positive regulation of protein tyrosine phosphatase activity	0.0620317	1	0.726654	-3.66706	1	2	PTPRC	mmu_go_bp
GO:0009914	hormone transport	0.0620317	1	0.726654	-3.66706	1	2		mmu_go_bp
GO:0002019	regulation of renal output by angiotensin	0.0620317	1	0.726654	-3.66706	1	2		mmu_go_bp
GO:0006876	cellular cadmium ion homeostasis	0.0620317	1	0.726654	-3.66706	1	2	SLC11A1	mmu_go_bp
GO:0051875	pigment granule localization	0.0620317	1	0.726654	-3.66706	1	2	RAB27A	mmu_go_bp
GO:0042537	benzene-containing compound metabolic process	0.0620317	1	0.726654	-3.66706	1	2	CYP1B1	mmu_go_bp
GO:0098583	learned vocalization behavior	0.0620317	1	0.726654	-3.66706	1	2	TIFAB	mmu_go_bp
GO:1901076	positive regulation of engulfment of apoptotic cell	0.0620317	1	0.726654	-3.66706	1	2	TREM2	mmu_go_bp
GO:0097254	renal tubular secretion	0.0620317	1	0.726654	-3.66706	1	2	SLC22A6	mmu_go_bp
GO:0032701	negative regulation of interleukin-18 production	0.0620317	1	0.726654	-3.66706	1	2	CD84	mmu_go_bp
GO:0120158	positive regulation of collagen catabolic process	0.0620317	1	0.726654	-3.66706	1	2	VSIR	mmu_go_bp
GO:0032765	positive regulation of mast cell cytokine production	0.0620317	1	0.726654	-3.66706	1	2	NR4A3	mmu_go_bp
GO:0010957	negative regulation of vitamin D biosynthetic process	0.0620317	1	0.726654	-3.66706	1	2	SNAI1	mmu_go_bp
GO:0007320	insemination	0.0620317	1	0.726654	-3.66706	1	2	P2RX1	mmu_go_bp
GO:1905898	positive regulation of response to endoplasmic reticulum stress	0.0620317	1	0.726654	-3.66706	1	2	FCGR2B	mmu_go_bp
GO:1990408	calcitonin gene-related peptide receptor signaling pathway	0.0620317	1	0.726654	-3.66706	1	2	CALCRL	mmu_go_bp
GO:0086097	phospholipase C-activating angiotensin-activated signaling pathway	0.0620317	1	0.726654	-3.66706	1	2		mmu_go_bp
GO:0086064	cell communication by electrical coupling involved in cardiac conduction	0.0620317	1	0.726654	-3.66706	1	2	GJA5	mmu_go_bp
GO:0045977	positive regulation of mitotic cell cycle, embryonic	0.0620317	1	0.726654	-3.66706	1	2	PDGFB	mmu_go_bp
GO:0043316	cytotoxic T cell degranulation	0.0620317	1	0.726654	-3.66706	1	2	RAB27A	mmu_go_bp
GO:0070946	neutrophil-mediated killing of gram-positive bacterium	0.0620317	1	0.726654	-3.66706	1	2	NCF1	mmu_go_bp
GO:0070947	neutrophil-mediated killing of fungus	0.0620317	1	0.726654	-3.66706	1	2	NCF1	mmu_go_bp
GO:2000866	positive regulation of estradiol secretion	0.0620317	1	0.726654	-3.66706	1	2	SPP1	mmu_go_bp
GO:1901862	negative regulation of muscle tissue development	0.0620317	1	0.726654	-3.66706	1	2	IGFBP5	mmu_go_bp
GO:0048634	regulation of muscle organ development	0.0620317	1	0.726654	-3.66706	1	2	TIFAB	mmu_go_bp
GO:0098905	regulation of bundle of His cell action potential	0.0620317	1	0.726654	-3.66706	1	2	GJA5	mmu_go_bp
GO:1902730	positive regulation of proteoglycan biosynthetic process	0.0620317	1	0.726654	-3.66706	1	2	SLC2A10	mmu_go_bp
GO:1990839	response to endothelin	0.0620317	1	0.726654	-3.66706	1	2	EDNRB	mmu_go_bp
GO:0060721	regulation of spongiotrophoblast cell proliferation	0.0620317	1	0.726654	-3.66706	1	2	NRK	mmu_go_bp
GO:2000448	positive regulation of macrophage migration inhibitory factor signaling pathway	0.0620317	1	0.726654	-3.66706	1	2	CXCR4	mmu_go_bp
GO:0002418	immune response to tumor cell	0.0620317	1	0.726654	-3.66706	1	2	PRF1	mmu_go_bp
GO:0061325	cell proliferation involved in outflow tract morphogenesis	0.0620317	1	0.726654	-3.66706	1	2	PITX2	mmu_go_bp
GO:0035026	leading edge cell differentiation	0.0620317	1	0.726654	-3.66706	1	2	DAB2	mmu_go_bp
GO:0002579	positive regulation of antigen processing and presentation	0.0620317	1	0.726654	-3.66706	1	2		mmu_go_bp
GO:0002587	negative regulation of antigen processing and presentation of peptide antigen via MHC class II	0.0620317	1	0.726654	-3.66706	1	2		mmu_go_bp
GO:0002588	positive regulation of antigen processing and presentation of peptide antigen via MHC class II	0.0620317	1	0.726654	-3.66706	1	2	TREM2	mmu_go_bp
GO:0140039	cell-cell adhesion in response to extracellular stimulus	0.0620317	1	0.726654	-3.66706	1	2	VCAM1	mmu_go_bp
GO:0061760	antifungal innate immune response	0.0620317	1	0.726654	-3.66706	1	2	RARRES2	mmu_go_bp
GO:0060431	primary lung bud formation	0.0620317	1	0.726654	-3.66706	1	2	HHEX	mmu_go_bp
GO:0060433	bronchus development	0.0620317	1	0.726654	-3.66706	1	2	TGFBR2	mmu_go_bp
GO:0060434	bronchus morphogenesis	0.0620317	1	0.726654	-3.66706	1	2	TGFBR2	mmu_go_bp
GO:0003017	lymph circulation	0.0620317	1	0.726654	-3.66706	1	2	SVEP1	mmu_go_bp
GO:1904835	dorsal root ganglion morphogenesis	0.0620317	1	0.726654	-3.66706	1	2	NRP2	mmu_go_bp
GO:0060453	regulation of gastric acid secretion	0.0620317	1	0.726654	-3.66706	1	2	KCNQ1	mmu_go_bp
GO:1903515	calcium ion transport from cytosol to endoplasmic reticulum	0.0620317	1	0.726654	-3.66706	1	2	ATP2A3	mmu_go_bp
GO:0070256	negative regulation of mucus secretion	0.0620317	1	0.726654	-3.66706	1	2	ADA	mmu_go_bp
GO:0071103	DNA conformation change	0.0620317	1	0.726654	-3.66706	1	2	HHEX	mmu_go_bp
GO:0003050	regulation of systemic arterial blood pressure by atrial natriuretic peptide	0.0620317	1	0.726654	-3.66706	1	2	CORIN	mmu_go_bp
GO:0007418	ventral midline development	0.0620317	1	0.726654	-3.66706	1	2	GLI1	mmu_go_bp
GO:0032831	positive regulation of CD4-positive, CD25-positive, alpha-beta regulatory T cell differentiation	0.0620317	1	0.726654	-3.66706	1	2	IL2RG	mmu_go_bp
GO:1904478	regulation of intestinal absorption	0.0620317	1	0.726654	-3.66706	1	2		mmu_go_bp
GO:2001189	negative regulation of T cell activation via T cell receptor contact with antigen bound to MHC molecule on antigen presenting cell	0.0620317	1	0.726654	-3.66706	1	2	HAVCR2	mmu_go_bp
GO:1905747	negative regulation of saliva secretion	0.0620317	1	0.726654	-3.66706	1	2	TIFAB	mmu_go_bp
GO:0038195	urokinase plasminogen activator signaling pathway	0.0620317	1	0.726654	-3.66706	1	2	PLAUR	mmu_go_bp
GO:1905748	hard palate morphogenesis	0.0620317	1	0.726654	-3.66706	1	2	TIFAB	mmu_go_bp
GO:0035915	pore formation in membrane of other organism	0.0620317	1	0.726654	-3.66706	1	2	MPEG1	mmu_go_bp
GO:0098657	import into cell	0.0620317	1	0.726654	-3.66706	1	2	TREM2	mmu_go_bp
GO:0060032	notochord regression	0.0620317	1	0.726654	-3.66706	1	2	GLI1	mmu_go_bp
GO:0038171	cannabinoid signaling pathway	0.0620317	1	0.726654	-3.66706	1	2	CNR2	mmu_go_bp
GO:0030205	dermatan sulfate metabolic process	0.0620317	1	0.726654	-3.66706	1	2	DSE	mmu_go_bp
GO:1904446	positive regulation of establishment of Sertoli cell barrier	0.0620317	1	0.726654	-3.66706	1	2		mmu_go_bp
GO:0051594	detection of glucose	0.0620317	1	0.726654	-3.66706	1	2	GCK	mmu_go_bp
GO:0019413	acetate biosynthetic process	0.0620317	1	0.726654	-3.66706	1	2	ACSS1	mmu_go_bp
GO:0090210	regulation of establishment of blood-brain barrier	0.0620317	1	0.726654	-3.66706	1	2	RECK	mmu_go_bp
GO:0045659	negative regulation of neutrophil differentiation	0.0620317	1	0.726654	-3.66706	1	2	INPP5D	mmu_go_bp
GO:0045660	positive regulation of neutrophil differentiation	0.0620317	1	0.726654	-3.66706	1	2	IKZF1	mmu_go_bp
GO:0038096	Fc-gamma receptor signaling pathway involved in phagocytosis	0.0620317	1	0.726654	-3.66706	1	2	FCGR2B	mmu_go_bp
GO:0010512	negative regulation of phosphatidylinositol biosynthetic process	0.0620317	1	0.726654	-3.66706	1	2	PDGFB	mmu_go_bp
GO:0032304	negative regulation of icosanoid secretion	0.0620317	1	0.726654	-3.66706	1	2		mmu_go_bp
GO:0071954	chemokine (C-C motif) ligand 11 production	0.0620317	1	0.726654	-3.66706	1	2	CXCR3	mmu_go_bp
GO:0021649	vestibulocochlear nerve structural organization	0.0620317	1	0.726654	-3.66706	1	2	NRP2	mmu_go_bp
GO:0046530	photoreceptor cell differentiation	0.0620317	1	0.726654	-3.66706	1	2	CFH	mmu_go_bp
GO:0032370	positive regulation of lipid transport	0.0620317	1	0.726654	-3.66706	1	2	LRAT	mmu_go_bp
GO:1903056	regulation of melanosome organization	0.0620317	1	0.726654	-3.66706	1	2	GPR143	mmu_go_bp
GO:0033688	regulation of osteoblast proliferation	0.0620317	1	0.726654	-3.66706	1	2	NPR3	mmu_go_bp
GO:0097278	complement-dependent cytotoxicity	0.0620317	1	0.726654	-3.66706	1	2	RAB27A	mmu_go_bp
GO:1901740	negative regulation of myoblast fusion	0.0620317	1	0.726654	-3.66706	1	2	CXCL10	mmu_go_bp
GO:0046101	hypoxanthine biosynthetic process	0.0620317	1	0.726654	-3.66706	1	2	ADA	mmu_go_bp
GO:0002519	natural killer cell tolerance induction	0.0620317	1	0.726654	-3.66706	1	2	HAVCR2	mmu_go_bp
GO:2000317	negative regulation of T-helper 17 type immune response	0.0620317	1	0.726654	-3.66706	1	2	IL27RA	mmu_go_bp
GO:0051904	pigment granule transport	0.0620317	1	0.726654	-3.66706	1	2	RAB27A	mmu_go_bp
GO:0034125	negative regulation of MyD88-dependent toll-like receptor signaling pathway	0.0620317	1	0.726654	-3.66706	1	2	CD300A	mmu_go_bp
GO:0009181	purine ribonucleoside diphosphate catabolic process	0.0620317	1	0.726654	-3.66706	1	2	ENTPD1	mmu_go_bp
GO:0071506	cellular response to mycophenolic acid	0.0620317	1	0.726654	-3.66706	1	2	PDGFB	mmu_go_bp
GO:0048146	positive regulation of fibroblast proliferation	0.0629812	1	0.731155	-3.3148	5	68	FBLN1,ITGB3,PDGFB,PDGFC,SERPINE1	mmu_go_bp
GO:0045429	positive regulation of nitric oxide biosynthetic process	0.0638906	1	0.738355	-3.40052	4	48	ICAM1,ITGB2,PTGS2	mmu_go_bp
GO:0042127	regulation of cell population proliferation	0.0646435	1	0.743691	-2.86817	11	200	BCL6B,CXCL10,HHEX,MITF,PITX2,PTGER2,PTGS2,SERPINE1,TAL1,TES,TGFBR2	mmu_go_bp
GO:0032967	positive regulation of collagen biosynthetic process	0.0673661	1	0.771538	-3.53361	3	30	ENG,PDGFB,SERPINE1	mmu_go_bp
GO:0003148	outflow tract septum morphogenesis	0.0673661	1	0.771538	-3.53361	3	30	ENG,NRP2,TGFBR2	mmu_go_bp
GO:0048870	cell motility	0.0673661	1	0.771538	-3.53361	3	30	ENG,ETS1,SRPX2	mmu_go_bp
GO:0045879	negative regulation of smoothened signaling pathway	0.0673661	1	0.771538	-3.53361	3	30	GPC3,HHIP,SERPINE2	mmu_go_bp
GO:0002009	morphogenesis of an epithelium	0.0673661	1	0.771538	-3.53361	3	30	HHEX,SOX10,TBX4	mmu_go_bp
GO:0010906	regulation of glucose metabolic process	0.0673661	1	0.771538	-3.53361	3	30	ACACB,IGFBP3,IGFBP4	mmu_go_bp
GO:0019221	cytokine-mediated signaling pathway	0.0674162	1	0.771538	-2.97429	8	129	CSF2RB,CSF3R,IL10RA,IL12B,IL12RB1,IL27RA,IL2RG	mmu_go_bp
GO:0006633	fatty acid biosynthetic process	0.0695686	1	0.789681	-3.40041	5	70	ACACB,ELOVL7,PTGIS,PTGS2,TBXAS1	mmu_go_bp
GO:0016045	detection of bacterium	0.070211	1	0.793447	-3.67415	2	14		mmu_go_bp
GO:0030239	myofibril assembly	0.070211	1	0.793447	-3.67415	2	14	LMOD1,TMOD1	mmu_go_bp
GO:0045059	positive thymic T cell selection	0.070211	1	0.793447	-3.67415	2	14	DOCK2,PTPRC	mmu_go_bp
GO:0032570	response to progesterone	0.070211	1	0.793447	-3.67415	2	14	ABHD2,PTGER2	mmu_go_bp
GO:0045176	apical protein localization	0.070211	1	0.793447	-3.67415	2	14	ATP8B1,INSC	mmu_go_bp
GO:0042554	superoxide anion generation	0.070211	1	0.793447	-3.67415	2	14	CYBB,NCF1	mmu_go_bp
GO:0006002	fructose 6-phosphate metabolic process	0.070211	1	0.793447	-3.67415	2	14	GCK,HK3	mmu_go_bp
GO:0050673	epithelial cell proliferation	0.070211	1	0.793447	-3.67415	2	14	COL8A1,COL8A2	mmu_go_bp
GO:0006940	regulation of smooth muscle contraction	0.070211	1	0.793447	-3.67415	2	14	CHRNB4,P2RX1	mmu_go_bp
GO:0035815	positive regulation of renal sodium excretion	0.070211	1	0.793447	-3.67415	2	14	AVPR1A,EDNRB	mmu_go_bp
GO:0010524	positive regulation of calcium ion transport into cytosol	0.070211	1	0.793447	-3.67415	2	14	CD4,P2RX7	mmu_go_bp
GO:0031076	embryonic camera-type eye development	0.070211	1	0.793447	-3.67415	2	14	ALDH1A2,PITX2	mmu_go_bp
GO:0009953	dorsal/ventral pattern formation	0.0720705	1	0.810872	-3.5053	4	50	ACVRL1,GLI1,HHIP,LMX1B	mmu_go_bp
GO:0009636	response to toxic substance	0.0720705	1	0.810872	-3.5053	4	50	CYP1B1,DDC,INMT,PON1	mmu_go_bp
GO:0045807	positive regulation of endocytosis	0.0729094	1	0.816714	-3.60349	3	31	CCL19,DAB2,GPC3	mmu_go_bp
GO:0060828	regulation of canonical Wnt signaling pathway	0.0729094	1	0.816714	-3.60349	3	31	GPC3,RECK,ROR2	mmu_go_bp
GO:0051928	positive regulation of calcium ion transport	0.0729094	1	0.816714	-3.60349	3	31	EDNRA,LILRA5,LPAR3	mmu_go_bp
GO:0051209	release of sequestered calcium ion into cytosol	0.0786491	1	0.87716	-3.67003	3	32	CCL19,P2RX7,PTPRC	mmu_go_bp
GO:0061098	positive regulation of protein tyrosine kinase activity	0.0786491	1	0.87716	-3.67003	3	32	LILRA5,PDGFB	mmu_go_bp
GO:0045840	positive regulation of mitotic nuclear division	0.0786491	1	0.87716	-3.67003	3	32	CD28,EDN3,PDGFB	mmu_go_bp
GO:0034394	protein localization to cell surface	0.0786491	1	0.87716	-3.67003	3	32	ANGPT1,FBLN5,FGF7	mmu_go_bp
GO:2001238	positive regulation of extrinsic apoptotic signaling pathway	0.0786491	1	0.87716	-3.67003	3	32	PTPRC,RUNX3,SIGLEC1	mmu_go_bp
GO:0032743	positive regulation of interleukin-2 production	0.0786491	1	0.87716	-3.67003	3	32	CD28,PTPRC,SASH3	mmu_go_bp
GO:0060100	positive regulation of phagocytosis, engulfment	0.0793716	1	0.88137	-3.78533	2	15	TREM2	mmu_go_bp
GO:0003181	atrioventricular valve morphogenesis	0.0793716	1	0.88137	-3.78533	2	15	BMP2,TGFBR2	mmu_go_bp
GO:0003197	endocardial cushion development	0.0793716	1	0.88137	-3.78533	2	15	ERG,THBS1	mmu_go_bp
GO:0048143	astrocyte activation	0.0793716	1	0.88137	-3.78533	2	15	C1QA,TREM2	mmu_go_bp
GO:0051492	regulation of stress fiber assembly	0.0793716	1	0.88137	-3.78533	2	15	MYOC,WAS	mmu_go_bp
GO:0060445	branching involved in salivary gland morphogenesis	0.0793716	1	0.88137	-3.78533	2	15	FGF7,PDGFB	mmu_go_bp
GO:0016322	neuron remodeling	0.0793716	1	0.88137	-3.78533	2	15	C1QA,PDGFB	mmu_go_bp
GO:0042574	retinal metabolic process	0.0793716	1	0.88137	-3.78533	2	15	ALDH1A2,CYP1B1	mmu_go_bp
GO:0045777	positive regulation of blood pressure	0.0845791	1	0.93513	-3.73343	3	33	AVPR1A,OXTR	mmu_go_bp
GO:0071773	cellular response to BMP stimulus	0.0845791	1	0.93513	-3.73343	3	33	ACVRL1,BMP2,BMP6	mmu_go_bp
GO:0030574	collagen catabolic process	0.0845791	1	0.93513	-3.73343	3	33	CTSS,MMP12,MMP19	mmu_go_bp
GO:0002548	monocyte chemotaxis	0.0845791	1	0.93513	-3.73343	3	33	CCL19,CCL22,PDGFB	mmu_go_bp
GO:0048705	skeletal system morphogenesis	0.0852844	1	0.938864	-3.64984	4	53	COL11A1,HHIP,P2RX7,TBX4	mmu_go_bp
GO:0061844	antimicrobial humoral immune response mediated by antimicrobial peptide	0.0857972	1	0.940455	-3.07229	7	108	ADM,CCL19,CCL22,CXCL1,CXCL10,CXCL11,CXCL12	mmu_go_bp
GO:0061045	negative regulation of wound healing	0.0888781	1	0.970063	-3.88693	2	16	CLDN19,WFDC1	mmu_go_bp
GO:0043652	engulfment of apoptotic cell	0.0888781	1	0.970063	-3.88693	2	16	RAC2,THBS1	mmu_go_bp
GO:0043116	negative regulation of vascular permeability	0.0888781	1	0.970063	-3.88693	2	16	ADM,ANGPT1	mmu_go_bp
GO:0086005	ventricular cardiac muscle cell action potential	0.0888781	1	0.970063	-3.88693	2	16	GJA5,KCNQ1	mmu_go_bp
GO:0090051	negative regulation of cell migration involved in sprouting angiogenesis	0.0888781	1	0.970063	-3.88693	2	16	MMRN2,THBS1	mmu_go_bp
GO:0043278	response to morphine	0.0888781	1	0.970063	-3.88693	2	16	ADA,EDNRA	mmu_go_bp
GO:0060391	positive regulation of SMAD protein signal transduction	0.0888781	1	0.970063	-3.88693	2	16	BMP6,DAB2	mmu_go_bp
GO:2001256	regulation of store-operated calcium entry	0.0888781	1	0.970063	-3.88693	2	16	CD84,EFHB	mmu_go_bp
GO:0060766	negative regulation of androgen receptor signaling pathway	0.0888781	1	0.970063	-3.88693	2	16	DAB2,TCF21	mmu_go_bp
GO:0046470	phosphatidylcholine metabolic process	0.0888781	1	0.970063	-3.88693	2	16	PLA2G2E,PON1	mmu_go_bp
GO:0010614	negative regulation of cardiac muscle hypertrophy	0.0888781	1	0.970063	-3.88693	2	16	TNFRSF1B,TRIM63	mmu_go_bp
GO:0032402	melanosome transport	0.0888781	1	0.970063	-3.88693	2	16	GPR143,RAB27A	mmu_go_bp
GO:0045670	regulation of osteoclast differentiation	0.0888781	1	0.970063	-3.88693	2	16	MITF,RASSF2	mmu_go_bp
GO:0051281	positive regulation of release of sequestered calcium ion into cytosol	0.0906935	1	0.985664	-3.7939	3	34	CXCL10,CXCR3,EDNRA	mmu_go_bp
GO:0051968	positive regulation of synaptic transmission, glutamatergic	0.0906935	1	0.985664	-3.7939	3	34	OXTR,PTGS2,ROR2	mmu_go_bp
GO:0048709	oligodendrocyte differentiation	0.0906935	1	0.985664	-3.7939	3	34	MYRF,SOX10,TSPAN2	mmu_go_bp
GO:0060128	corticotropin hormone secreting cell differentiation	0.0915849	1	0.991134	-4.04048	1	3	BMP2	mmu_go_bp
GO:0051640	organelle localization	0.0915849	1	0.991134	-4.04048	1	3	CFH	mmu_go_bp
GO:0060594	mammary gland specification	0.0915849	1	0.991134	-4.04048	1	3	PAX3	mmu_go_bp
GO:0002251	organ or tissue specific immune response	0.0915849	1	0.991134	-4.04048	1	3	CFH	mmu_go_bp
GO:0003130	BMP signaling pathway involved in heart induction	0.0915849	1	0.991134	-4.04048	1	3	BMP2	mmu_go_bp
GO:0036037	CD8-positive, alpha-beta T cell activation	0.0915849	1	0.991134	-4.04048	1	3		mmu_go_bp
GO:0002277	myeloid dendritic cell activation involved in immune response	0.0915849	1	0.991134	-4.04048	1	3	DOCK2	mmu_go_bp
GO:2001045	negative regulation of integrin-mediated signaling pathway	0.0915849	1	0.991134	-4.04048	1	3	SLC2A10	mmu_go_bp
GO:1904346	positive regulation of gastric mucosal blood circulation	0.0915849	1	0.991134	-4.04048	1	3	PTGER2	mmu_go_bp
GO:0006664	glycolipid metabolic process	0.0915849	1	0.991134	-4.04048	1	3	ST3GAL6	mmu_go_bp
GO:0003160	endocardium morphogenesis	0.0915849	1	0.991134	-4.04048	1	3	ANGPT1	mmu_go_bp
GO:0045833	negative regulation of lipid metabolic process	0.0915849	1	0.991134	-4.04048	1	3	CCDC3	mmu_go_bp
GO:0061010	gall bladder development	0.0915849	1	0.991134	-4.04048	1	3	HHEX	mmu_go_bp
GO:0021877	forebrain neuron fate commitment	0.0915849	1	0.991134	-4.04048	1	3	LHX6	mmu_go_bp
GO:0072144	glomerular mesangial cell development	0.0915849	1	0.991134	-4.04048	1	3	GPR4	mmu_go_bp
GO:0061033	secretion by lung epithelial cell involved in lung growth	0.0915849	1	0.991134	-4.04048	1	3	FGF7	mmu_go_bp
GO:0010715	regulation of extracellular matrix disassembly	0.0915849	1	0.991134	-4.04048	1	3	ETS1	mmu_go_bp
GO:0021847	ventricular zone neuroblast division	0.0915849	1	0.991134	-4.04048	1	3	DCT	mmu_go_bp
GO:0001704	formation of primary germ layer	0.0915849	1	0.991134	-4.04048	1	3	ATOH8	mmu_go_bp
GO:0031104	dendrite regeneration	0.0915849	1	0.991134	-4.04048	1	3	MATN2	mmu_go_bp
GO:0030241	skeletal muscle myosin thick filament assembly	0.0915849	1	0.991134	-4.04048	1	3	TMOD1	mmu_go_bp
GO:0010643	cell communication by chemical coupling	0.0915849	1	0.991134	-4.04048	1	3	GJA5	mmu_go_bp
GO:0055118	negative regulation of cardiac muscle contraction	0.0915849	1	0.991134	-4.04048	1	3	PDE5A	mmu_go_bp
GO:0035993	deltoid tuberosity development	0.0915849	1	0.991134	-4.04048	1	3	PITX2	mmu_go_bp
GO:0032470	positive regulation of endoplasmic reticulum calcium ion concentration	0.0915849	1	0.991134	-4.04048	1	3	ATP2A1	mmu_go_bp
GO:0042249	establishment of planar polarity of embryonic epithelium	0.0915849	1	0.991134	-4.04048	1	3	FOXF2	mmu_go_bp
GO:0035112	genitalia morphogenesis	0.0915849	1	0.991134	-4.04048	1	3	TIFAB	mmu_go_bp
GO:0035590	purinergic nucleotide receptor signaling pathway	0.0915849	1	0.991134	-4.04048	1	3	P2RX7	mmu_go_bp
GO:0002692	negative regulation of cellular extravasation	0.0915849	1	0.991134	-4.04048	1	3	IL27RA	mmu_go_bp
GO:0035284	brain segmentation	0.0915849	1	0.991134	-4.04048	1	3	EGR2	mmu_go_bp
GO:0002366	leukocyte activation involved in immune response	0.0915849	1	0.991134	-4.04048	1	3		mmu_go_bp
GO:0002369	T cell cytokine production	0.0915849	1	0.991134	-4.04048	1	3	SLC11A1	mmu_go_bp
GO:0060263	regulation of respiratory burst	0.0915849	1	0.991134	-4.04048	1	3	RAC2	mmu_go_bp
GO:0048144	fibroblast proliferation	0.0915849	1	0.991134	-4.04048	1	3	EDNRA	mmu_go_bp
GO:0097503	sialylation	0.0915849	1	0.991134	-4.04048	1	3	ST6GAL1	mmu_go_bp
GO:0051797	regulation of hair follicle development	0.0915849	1	0.991134	-4.04048	1	3	HPSE	mmu_go_bp
GO:2000050	regulation of non-canonical Wnt signaling pathway	0.0915849	1	0.991134	-4.04048	1	3	GPC3	mmu_go_bp
GO:0006776	vitamin A metabolic process	0.0915849	1	0.991134	-4.04048	1	3	LRAT	mmu_go_bp
GO:0090076	relaxation of skeletal muscle	0.0915849	1	0.991134	-4.04048	1	3	ATP2A1	mmu_go_bp
GO:0150064	vertebrate eye-specific patterning	0.0915849	1	0.991134	-4.04048	1	3	C1QA	mmu_go_bp
GO:0036145	dendritic cell homeostasis	0.0915849	1	0.991134	-4.04048	1	3	GPR183	mmu_go_bp
GO:0150078	positive regulation of neuroinflammatory response	0.0915849	1	0.991134	-4.04048	1	3	TREM2	mmu_go_bp
GO:0042427	serotonin biosynthetic process	0.0915849	1	0.991134	-4.04048	1	3	DDC	mmu_go_bp
GO:1903375	facioacoustic ganglion development	0.0915849	1	0.991134	-4.04048	1	3	NRP2	mmu_go_bp
GO:1904237	positive regulation of substrate-dependent cell migration, cell attachment to substrate	0.0915849	1	0.991134	-4.04048	1	3	FBLN1	mmu_go_bp
GO:1903392	negative regulation of adherens junction organization	0.0915849	1	0.991134	-4.04048	1	3	BMP6	mmu_go_bp
GO:0061138	morphogenesis of a branching epithelium	0.0915849	1	0.991134	-4.04048	1	3	SOX10	mmu_go_bp
GO:0070086	ubiquitin-dependent endocytosis	0.0915849	1	0.991134	-4.04048	1	3	IL10RA	mmu_go_bp
GO:1905522	negative regulation of macrophage migration	0.0915849	1	0.991134	-4.04048	1	3	CD200R1	mmu_go_bp
GO:0061146	Peyer's patch morphogenesis	0.0915849	1	0.991134	-4.04048	1	3	FOXL1	mmu_go_bp
GO:0072277	metanephric glomerular capillary formation	0.0915849	1	0.991134	-4.04048	1	3	TCF21	mmu_go_bp
GO:1905039	carboxylic acid transmembrane transport	0.0915849	1	0.991134	-4.04048	1	3		mmu_go_bp
GO:0010751	negative regulation of nitric oxide mediated signal transduction	0.0915849	1	0.991134	-4.04048	1	3	THBS1	mmu_go_bp
GO:0014707	branchiomeric skeletal muscle development	0.0915849	1	0.991134	-4.04048	1	3	TCF21	mmu_go_bp
GO:0034769	basement membrane disassembly	0.0915849	1	0.991134	-4.04048	1	3	CTSS	mmu_go_bp
GO:1904151	positive regulation of microglial cell mediated cytotoxicity	0.0915849	1	0.991134	-4.04048	1	3	TYROBP	mmu_go_bp
GO:0061975	articular cartilage development	0.0915849	1	0.991134	-4.04048	1	3	BGN	mmu_go_bp
GO:0060631	regulation of meiosis I	0.0915849	1	0.991134	-4.04048	1	3	PSMA8	mmu_go_bp
GO:0002763	positive regulation of myeloid leukocyte differentiation	0.0915849	1	0.991134	-4.04048	1	3		mmu_go_bp
GO:1901509	regulation of endothelial tube morphogenesis	0.0915849	1	0.991134	-4.04048	1	3	CXCL10	mmu_go_bp
GO:0002769	natural killer cell inhibitory signaling pathway	0.0915849	1	0.991134	-4.04048	1	3		mmu_go_bp
GO:0045026	plasma membrane fusion	0.0915849	1	0.991134	-4.04048	1	3	TIE1	mmu_go_bp
GO:0001887	selenium compound metabolic process	0.0915849	1	0.991134	-4.04048	1	3	SELENOP	mmu_go_bp
GO:1990963	establishment of blood-retinal barrier	0.0915849	1	0.991134	-4.04048	1	3		mmu_go_bp
GO:1900625	positive regulation of monocyte aggregation	0.0915849	1	0.991134	-4.04048	1	3	NR4A3	mmu_go_bp
GO:0002481	antigen processing and presentation of exogenous protein antigen via MHC class Ib, TAP-dependent	0.0915849	1	0.991134	-4.04048	1	3		mmu_go_bp
GO:2001204	regulation of osteoclast development	0.0915849	1	0.991134	-4.04048	1	3	TYROBP	mmu_go_bp
GO:0072347	response to anesthetic	0.0915849	1	0.991134	-4.04048	1	3	KCNQ1	mmu_go_bp
GO:0046061	dATP catabolic process	0.0915849	1	0.991134	-4.04048	1	3	ADA	mmu_go_bp
GO:0015770	sucrose transport	0.0915849	1	0.991134	-4.04048	1	3	SLC45A2	mmu_go_bp
GO:1902339	positive regulation of apoptotic process involved in morphogenesis	0.0915849	1	0.991134	-4.04048	1	3	TNFRSF1B	mmu_go_bp
GO:0003308	negative regulation of Wnt signaling pathway involved in heart development	0.0915849	1	0.991134	-4.04048	1	3	BMP2	mmu_go_bp
GO:1901492	positive regulation of lymphangiogenesis	0.0915849	1	0.991134	-4.04048	1	3	VEGFC	mmu_go_bp
GO:0006403	RNA localization	0.0915849	1	0.991134	-4.04048	1	3	IGF2BP1	mmu_go_bp
GO:2001247	positive regulation of phosphatidylcholine biosynthetic process	0.0915849	1	0.991134	-4.04048	1	3	RAB38	mmu_go_bp
GO:0060312	regulation of blood vessel remodeling	0.0915849	1	0.991134	-4.04048	1	3	FLT4	mmu_go_bp
GO:1900108	negative regulation of nodal signaling pathway	0.0915849	1	0.991134	-4.04048	1	3	LEFTY1	mmu_go_bp
GO:0003350	pulmonary myocardium development	0.0915849	1	0.991134	-4.04048	1	3	PITX2	mmu_go_bp
GO:0098910	regulation of atrial cardiac muscle cell action potential	0.0915849	1	0.991134	-4.04048	1	3	GJA5	mmu_go_bp
GO:1901078	negative regulation of relaxation of muscle	0.0915849	1	0.991134	-4.04048	1	3	TIFAB	mmu_go_bp
GO:0018894	dibenzo-p-dioxin metabolic process	0.0915849	1	0.991134	-4.04048	1	3	CYP1B1	mmu_go_bp
GO:0002074	extraocular skeletal muscle development	0.0915849	1	0.991134	-4.04048	1	3	PITX2	mmu_go_bp
GO:0009991	response to extracellular stimulus	0.0915849	1	0.991134	-4.04048	1	3		mmu_go_bp
GO:0097214	positive regulation of lysosomal membrane permeability	0.0915849	1	0.991134	-4.04048	1	3	LAPTM5	mmu_go_bp
GO:0032752	positive regulation of interleukin-3 production	0.0915849	1	0.991134	-4.04048	1	3	FCER1A	mmu_go_bp
GO:1903237	negative regulation of leukocyte tethering or rolling	0.0915849	1	0.991134	-4.04048	1	3	CXCL12	mmu_go_bp
GO:1990401	embryonic lung development	0.0915849	1	0.991134	-4.04048	1	3	TBX4	mmu_go_bp
GO:0035710	CD4-positive, alpha-beta T cell activation	0.0915849	1	0.991134	-4.04048	1	3	CDH26	mmu_go_bp
GO:0070965	positive regulation of neutrophil mediated killing of fungus	0.0915849	1	0.991134	-4.04048	1	3	CXCL1	mmu_go_bp
GO:0031344	regulation of cell projection organization	0.0915849	1	0.991134	-4.04048	1	3	ERMN	mmu_go_bp
GO:0043371	negative regulation of CD4-positive, alpha-beta T cell differentiation	0.0915849	1	0.991134	-4.04048	1	3	RUNX3	mmu_go_bp
GO:1990428	miRNA transport	0.0915849	1	0.991134	-4.04048	1	3	TGFBR2	mmu_go_bp
GO:0086067	AV node cell to bundle of His cell communication	0.0915849	1	0.991134	-4.04048	1	3	GJA5	mmu_go_bp
GO:0034418	urate biosynthetic process	0.0915849	1	0.991134	-4.04048	1	3	SPP1	mmu_go_bp
GO:0086053	AV node cell to bundle of His cell communication by electrical coupling	0.0915849	1	0.991134	-4.04048	1	3	GJA5	mmu_go_bp
GO:0086013	membrane repolarization during cardiac muscle cell action potential	0.0915849	1	0.991134	-4.04048	1	3	KCNQ1	mmu_go_bp
GO:0002826	negative regulation of T-helper 1 type immune response	0.0915849	1	0.991134	-4.04048	1	3	HAVCR2	mmu_go_bp
GO:0071415	cellular response to purine-containing compound	0.0915849	1	0.991134	-4.04048	1	3	P2RY6	mmu_go_bp
GO:0035793	positive regulation of metanephric mesenchymal cell migration by platelet-derived growth factor receptor-beta signaling pathway	0.0915849	1	0.991134	-4.04048	1	3	PDGFB	mmu_go_bp
GO:0060309	elastin catabolic process	0.0915849	1	0.991134	-4.04048	1	3	MMP12	mmu_go_bp
GO:0002859	negative regulation of natural killer cell mediated cytotoxicity directed against tumor cell target	0.0915849	1	0.991134	-4.04048	1	3	HAVCR2	mmu_go_bp
GO:0050922	negative regulation of chemotaxis	0.0915849	1	0.991134	-4.04048	1	3	ST6GAL1	mmu_go_bp
GO:0001573	ganglioside metabolic process	0.0915849	1	0.991134	-4.04048	1	3	ITGB8	mmu_go_bp
GO:0014878	response to electrical stimulus involved in regulation of muscle adaptation	0.0915849	1	0.991134	-4.04048	1	3	TRIM63	mmu_go_bp
GO:0014889	muscle atrophy	0.0915849	1	0.991134	-4.04048	1	3	GATM	mmu_go_bp
GO:0002125	maternal aggressive behavior	0.0915849	1	0.991134	-4.04048	1	3	AVPR1A	mmu_go_bp
GO:0070278	extracellular matrix constituent secretion	0.0915849	1	0.991134	-4.04048	1	3	ENG	mmu_go_bp
GO:0003430	growth plate cartilage chondrocyte growth	0.0915849	1	0.991134	-4.04048	1	3	TGFBR2	mmu_go_bp
GO:0060491	regulation of cell projection assembly	0.0915849	1	0.991134	-4.04048	1	3	CCL19	mmu_go_bp
GO:0060460	left lung morphogenesis	0.0915849	1	0.991134	-4.04048	1	3	PITX2	mmu_go_bp
GO:1903984	positive regulation of TRAIL-activated apoptotic signaling pathway	0.0915849	1	0.991134	-4.04048	1	3	TIMP3	mmu_go_bp
GO:0071593	lymphocyte aggregation	0.0915849	1	0.991134	-4.04048	1	3	RAC2	mmu_go_bp
GO:2000298	regulation of Rho-dependent protein serine/threonine kinase activity	0.0915849	1	0.991134	-4.04048	1	3	DAB2	mmu_go_bp
GO:0060454	positive regulation of gastric acid secretion	0.0915849	1	0.991134	-4.04048	1	3	KCNQ1	mmu_go_bp
GO:0035054	embryonic heart tube anterior/posterior pattern specification	0.0915849	1	0.991134	-4.04048	1	3	BMP2	mmu_go_bp
GO:0060084	synaptic transmission involved in micturition	0.0915849	1	0.991134	-4.04048	1	3	CHRNB4	mmu_go_bp
GO:0003051	angiotensin-mediated drinking behavior	0.0915849	1	0.991134	-4.04048	1	3	ACE2	mmu_go_bp
GO:0038146	chemokine (C-X-C motif) ligand 12 signaling pathway	0.0915849	1	0.991134	-4.04048	1	3	CXCL12	mmu_go_bp
GO:0097374	sensory neuron axon guidance	0.0915849	1	0.991134	-4.04048	1	3	NRP2	mmu_go_bp
GO:0042628	mating plug formation	0.0915849	1	0.991134	-4.04048	1	3	SERPINE2	mmu_go_bp
GO:1904427	positive regulation of calcium ion transmembrane transport	0.0915849	1	0.991134	-4.04048	1	3	PLP1	mmu_go_bp
GO:0030208	dermatan sulfate biosynthetic process	0.0915849	1	0.991134	-4.04048	1	3	DSE	mmu_go_bp
GO:0030200	heparan sulfate proteoglycan catabolic process	0.0915849	1	0.991134	-4.04048	1	3	HPSE	mmu_go_bp
GO:1903598	positive regulation of gap junction assembly	0.0915849	1	0.991134	-4.04048	1	3	ACE2	mmu_go_bp
GO:0099040	ceramide translocation	0.0915849	1	0.991134	-4.04048	1	3		mmu_go_bp
GO:0002924	negative regulation of humoral immune response mediated by circulating immunoglobulin	0.0915849	1	0.991134	-4.04048	1	3	FCGR2B	mmu_go_bp
GO:0007356	thorax and anterior abdomen determination	0.0915849	1	0.991134	-4.04048	1	3	TIFAB	mmu_go_bp
GO:0035813	regulation of renal sodium excretion	0.0915849	1	0.991134	-4.04048	1	3	CORIN	mmu_go_bp
GO:0031448	positive regulation of fast-twitch skeletal muscle fiber contraction	0.0915849	1	0.991134	-4.04048	1	3	ATP2A1	mmu_go_bp
GO:0010593	negative regulation of lamellipodium assembly	0.0915849	1	0.991134	-4.04048	1	3	PLXNB3	mmu_go_bp
GO:2000721	positive regulation of transcription from RNA polymerase II promoter involved in smooth muscle cell differentiation	0.0915849	1	0.991134	-4.04048	1	3	ITGA8	mmu_go_bp
GO:0097273	creatinine homeostasis	0.0915849	1	0.991134	-4.04048	1	3	CFH	mmu_go_bp
GO:0019371	cyclooxygenase pathway	0.0915849	1	0.991134	-4.04048	1	3	PTGS2	mmu_go_bp
GO:0015827	tryptophan transport	0.0915849	1	0.991134	-4.04048	1	3	ACE2	mmu_go_bp
GO:0046103	inosine biosynthetic process	0.0915849	1	0.991134	-4.04048	1	3	ADA	mmu_go_bp
GO:0070673	response to interleukin-18	0.0915849	1	0.991134	-4.04048	1	3	CLDN1	mmu_go_bp
GO:0015835	peptidoglycan transport	0.0915849	1	0.991134	-4.04048	1	3	SLC15A3	mmu_go_bp
GO:0060421	positive regulation of heart growth	0.0915849	1	0.991134	-4.04048	1	3	ACACB	mmu_go_bp
GO:0002554	serotonin secretion by platelet	0.0915849	1	0.991134	-4.04048	1	3	P2RX1	mmu_go_bp
GO:0055014	atrial cardiac muscle cell development	0.0915849	1	0.991134	-4.04048	1	3	FHL2	mmu_go_bp
GO:0036303	lymph vessel morphogenesis	0.0915849	1	0.991134	-4.04048	1	3	SVEP1	mmu_go_bp
GO:0090241	negative regulation of histone H4 acetylation	0.0915849	1	0.991134	-4.04048	1	3	SPI1	mmu_go_bp
GO:0060856	establishment of blood-brain barrier	0.0915849	1	0.991134	-4.04048	1	3		mmu_go_bp
GO:0060854	branching involved in lymph vessel morphogenesis	0.0915849	1	0.991134	-4.04048	1	3	TIE1	mmu_go_bp
GO:2000341	regulation of chemokine (C-X-C motif) ligand 2 production	0.0915849	1	0.991134	-4.04048	1	3	MCOLN2	mmu_go_bp
GO:0001501	skeletal system development	0.0945862	1	1	-3.27044	7	114	DLL3,FST,GJA5,NPR3,RASSF2,ROR2,WFIKKN2	mmu_go_bp
GO:0060348	bone development	0.0954679	1	1	-3.66742	5	77	BGN,BMP2,CFH,MYOC,PDGFC	mmu_go_bp
GO:0007219	Notch signaling pathway	0.0981914	1	1	-3.33182	7	116	BMP2,DLL3,HHEX,RIPPLY1,SUSD5,TGFBR2	mmu_go_bp
GO:0002281	macrophage activation involved in immune response	0.0986997	1	1	-3.98016	2	17	HAVCR2,TYROBP	mmu_go_bp
GO:0032968	positive regulation of transcription elongation from RNA polymerase II promoter	0.0986997	1	1	-3.98016	2	17	DAB2,IKZF1	mmu_go_bp
GO:0061028	establishment of endothelial barrier	0.0986997	1	1	-3.98016	2	17	ICAM1,PECAM1	mmu_go_bp
GO:0061564	axon development	0.0986997	1	1	-3.98016	2	17	PLP1,TSPAN2	mmu_go_bp
GO:0007614	short-term memory	0.0986997	1	1	-3.98016	2	17	PDE5A	mmu_go_bp
GO:0001886	endothelial cell morphogenesis	0.0986997	1	1	-3.98016	2	17	CLIC4,PECAM1	mmu_go_bp
GO:0017144	drug metabolic process	0.0986997	1	1	-3.98016	2	17	FMO1	mmu_go_bp
GO:0001921	positive regulation of receptor recycling	0.0986997	1	1	-3.98016	2	17	DAB2	mmu_go_bp
GO:0045579	positive regulation of B cell differentiation	0.0986997	1	1	-3.98016	2	17	IL2RG,INPP5D	mmu_go_bp
GO:0050678	regulation of epithelial cell proliferation	0.0986997	1	1	-3.98016	2	17	EDNRA,EDNRB	mmu_go_bp
GO:0030595	leukocyte chemotaxis	0.0986997	1	1	-3.98016	2	17	CNR2,GPR183	mmu_go_bp
GO:0048745	smooth muscle tissue development	0.0986997	1	1	-3.98016	2	17	ENG,ITGA8	mmu_go_bp
GO:0007565	female pregnancy	0.099587	1	1	-3.78075	4	56	CORIN,IGFBP5,OXTR,THBD	mmu_go_bp
GO:0034446	substrate adhesion-dependent cell spreading	0.099587	1	1	-3.78075	4	56	ITGA8,ITGB3,LAMC3,TEK	mmu_go_bp
GO:0072593	reactive oxygen species metabolic process	0.10345	1	1	-3.90671	3	36	P2RX7,PDGFB,VAV1	mmu_go_bp
GO:0035115	embryonic forelimb morphogenesis	0.10345	1	1	-3.90671	3	36	ALDH1A2,RECK,RSPO2	mmu_go_bp
GO:0050919	negative chemotaxis	0.10345	1	1	-3.90671	3	36	ITGB3,NRP2,SEMA3G	mmu_go_bp
GO:0008277	regulation of G protein-coupled receptor signaling pathway	0.10345	1	1	-3.90671	3	36	ITGB3,RGS1,RGS18	mmu_go_bp
GO:0060395	SMAD protein signal transduction	0.103655	1	1	-3.7353	5	79	ATOH8,BMP2,BMP6,LEFTY1,ROR2	mmu_go_bp
GO:0045165	cell fate commitment	0.103655	1	1	-3.7353	5	79	BMP2,MITF,ROR2,TAL1,WNT16	mmu_go_bp
GO:0043066	negative regulation of apoptotic process	0.105891	1	1	-2.75425	24	549	ADA,ANGPT1,CD38,CLEC5A,DAB2,EDNRA,EDNRB,FHL2,FLT4,HHIP,MITF,MPZ,NR4A3,NUGGC,PLAUR,PTGS2,SOX10,SPP1,TEK,THBS1,TREM2	mmu_go_bp
GO:0060041	retina development in camera-type eye	0.107875	1	1	-3.76796	5	80	CFH,IKZF1,LAMC3,MFRP,PDGFB	mmu_go_bp
GO:0006919	activation of cysteine-type endopeptidase activity involved in apoptotic process	0.107875	1	1	-3.76796	5	80	ATP2A3,CCK,LAPTM5,NLRP3,P2RX1	mmu_go_bp
GO:0042711	maternal behavior	0.108807	1	1	-4.06602	2	18	AVPR1A,OXTR	mmu_go_bp
GO:0043129	surfactant homeostasis	0.108807	1	1	-4.06602	2	18	ADGRF5,FGF7	mmu_go_bp
GO:0050892	intestinal absorption	0.108807	1	1	-4.06602	2	18	KCNQ1	mmu_go_bp
GO:0045088	regulation of innate immune response	0.108807	1	1	-4.06602	2	18	MYO1F,TREM2	mmu_go_bp
GO:0043252	sodium-independent organic anion transport	0.108807	1	1	-4.06602	2	18	SLC22A6	mmu_go_bp
GO:0010763	positive regulation of fibroblast migration	0.108807	1	1	-4.06602	2	18	ITGB3,THBS1	mmu_go_bp
GO:0032740	positive regulation of interleukin-17 production	0.108807	1	1	-4.06602	2	18	IL12B,LY9	mmu_go_bp
GO:0030048	actin filament-based movement	0.108807	1	1	-4.06602	2	18	WAS,WIPF3	mmu_go_bp
GO:0060307	regulation of ventricular cardiac muscle cell membrane repolarization	0.108807	1	1	-4.06602	2	18	GJA5,KCNQ1	mmu_go_bp
GO:0001523	retinoid metabolic process	0.108807	1	1	-4.06602	2	18	ALDH1A2,RARRES2	mmu_go_bp
GO:0051146	striated muscle cell differentiation	0.108807	1	1	-4.06602	2	18	IGFBP5,MYHAS	mmu_go_bp
GO:0030225	macrophage differentiation	0.108807	1	1	-4.06602	2	18	CD4,SPI1	mmu_go_bp
GO:0043627	response to estrogen	0.11008	1	1	-3.95936	3	37	TEK	mmu_go_bp
GO:0001837	epithelial to mesenchymal transition	0.11008	1	1	-3.95936	3	37	BMP2,ENG,SNAI1	mmu_go_bp
GO:0098586	cellular response to virus	0.11008	1	1	-3.95936	3	37	CCL19,MMP12,POU2AF1	mmu_go_bp
GO:0071526	semaphorin-plexin signaling pathway	0.11008	1	1	-3.95936	3	37	PLXNB3,PLXND1,SEMA3G	mmu_go_bp
GO:0055072	iron ion homeostasis	0.11008	1	1	-3.95936	3	37	SCARA5,SLC11A1,STEAP4	mmu_go_bp
GO:0055007	cardiac muscle cell differentiation	0.11008	1	1	-3.95936	3	37	BMP2,PAX3,PITX2	mmu_go_bp
GO:0050873	brown fat cell differentiation	0.116868	1	1	-4.00968	3	38	MB,PTGS2,RARRES2	mmu_go_bp
GO:2000147	positive regulation of cell motility	0.119173	1	1	-4.14531	2	19	CCL19,NTN1	mmu_go_bp
GO:0043306	positive regulation of mast cell degranulation	0.119173	1	1	-4.14531	2	19	ADORA3,FCER1A	mmu_go_bp
GO:1901741	positive regulation of myoblast fusion	0.119173	1	1	-4.14531	2	19	CD53,CXCL12	mmu_go_bp
GO:0060129	thyroid-stimulating hormone-secreting cell differentiation	0.120211	1	1	-4.29619	1	4	BMP2	mmu_go_bp
GO:0036486	ventral trunk neural crest cell migration	0.120211	1	1	-4.29619	1	4	NRP2	mmu_go_bp
GO:1903413	cellular response to bile acid	0.120211	1	1	-4.29619	1	4	KCNMB1	mmu_go_bp
GO:0097411	hypoxia-inducible factor-1alpha signaling pathway	0.120211	1	1	-4.29619	1	4	CYBB	mmu_go_bp
GO:0002223	stimulatory C-type lectin receptor signaling pathway	0.120211	1	1	-4.29619	1	4	TYROBP	mmu_go_bp
GO:0002292	T cell differentiation involved in immune response	0.120211	1	1	-4.29619	1	4	CLEC4D	mmu_go_bp
GO:0098706	iron ion import across cell outer membrane	0.120211	1	1	-4.29619	1	4	STEAP4	mmu_go_bp
GO:0060585	positive regulation of prostaglandin-endoperoxide synthase activity	0.120211	1	1	-4.29619	1	4	EDN3	mmu_go_bp
GO:0080154	regulation of fertilization	0.120211	1	1	-4.29619	1	4	RNASE10	mmu_go_bp
GO:1901201	regulation of extracellular matrix assembly	0.120211	1	1	-4.29619	1	4	TIE1	mmu_go_bp
GO:0003104	positive regulation of glomerular filtration	0.120211	1	1	-4.29619	1	4	PDGFB	mmu_go_bp
GO:0097490	sympathetic neuron projection extension	0.120211	1	1	-4.29619	1	4	NRP2	mmu_go_bp
GO:0097491	sympathetic neuron projection guidance	0.120211	1	1	-4.29619	1	4	NRP2	mmu_go_bp
GO:0021828	gonadotrophin-releasing hormone neuronal migration to the hypothalamus	0.120211	1	1	-4.29619	1	4	NRP2	mmu_go_bp
GO:0061044	negative regulation of vascular wound healing	0.120211	1	1	-4.29619	1	4	SERPINE1	mmu_go_bp
GO:0003186	tricuspid valve morphogenesis	0.120211	1	1	-4.29619	1	4	TGFBR2	mmu_go_bp
GO:0021800	cerebral cortex tangential migration	0.120211	1	1	-4.29619	1	4	LHX6	mmu_go_bp
GO:0010748	negative regulation of long-chain fatty acid import across plasma membrane	0.120211	1	1	-4.29619	1	4	THBS1	mmu_go_bp
GO:0061031	endodermal digestive tract morphogenesis	0.120211	1	1	-4.29619	1	4	PITX2	mmu_go_bp
GO:0003199	endocardial cushion to mesenchymal transition involved in heart valve formation	0.120211	1	1	-4.29619	1	4	ERG	mmu_go_bp
GO:0072162	metanephric mesenchymal cell differentiation	0.120211	1	1	-4.29619	1	4	TCF21	mmu_go_bp
GO:1901299	negative regulation of hydrogen peroxide-mediated programmed cell death	0.120211	1	1	-4.29619	1	4	HK3	mmu_go_bp
GO:0019532	oxalate transport	0.120211	1	1	-4.29619	1	4	SLC26A7	mmu_go_bp
GO:0008356	asymmetric cell division	0.120211	1	1	-4.29619	1	4	INSC	mmu_go_bp
GO:0032430	positive regulation of phospholipase A2 activity	0.120211	1	1	-4.29619	1	4		mmu_go_bp
GO:0031587	positive regulation of inositol 1,4,5-trisphosphate-sensitive calcium-release channel activity	0.120211	1	1	-4.29619	1	4	P2RY6	mmu_go_bp
GO:0045797	positive regulation of intestinal cholesterol absorption	0.120211	1	1	-4.29619	1	4	CYP8B1	mmu_go_bp
GO:0010649	regulation of cell communication by electrical coupling	0.120211	1	1	-4.29619	1	4	GJA5	mmu_go_bp
GO:0032411	positive regulation of transporter activity	0.120211	1	1	-4.29619	1	4	PON1	mmu_go_bp
GO:0015917	aminophospholipid transport	0.120211	1	1	-4.29619	1	4	ATP8B1	mmu_go_bp
GO:0035989	tendon development	0.120211	1	1	-4.29619	1	4	COL11A1	mmu_go_bp
GO:0060535	trachea cartilage morphogenesis	0.120211	1	1	-4.29619	1	4	RSPO2	mmu_go_bp
GO:0032497	detection of lipopolysaccharide	0.120211	1	1	-4.29619	1	4	TREM2	mmu_go_bp
GO:0035583	sequestering of TGFbeta in extracellular matrix	0.120211	1	1	-4.29619	1	4	FBN2	mmu_go_bp
GO:0071635	negative regulation of transforming growth factor beta production	0.120211	1	1	-4.29619	1	4	FBLN1	mmu_go_bp
GO:0071376	cellular response to corticotropin-releasing hormone stimulus	0.120211	1	1	-4.29619	1	4	NR4A3	mmu_go_bp
GO:0006725	cellular aromatic compound metabolic process	0.120211	1	1	-4.29619	1	4	CYP1B1	mmu_go_bp
GO:0072210	metanephric nephron development	0.120211	1	1	-4.29619	1	4	FOXD1	mmu_go_bp
GO:1903307	positive regulation of regulated secretory pathway	0.120211	1	1	-4.29619	1	4	RAB27A	mmu_go_bp
GO:0036101	leukotriene B4 catabolic process	0.120211	1	1	-4.29619	1	4		mmu_go_bp
GO:0006710	androgen catabolic process	0.120211	1	1	-4.29619	1	4	SPP1	mmu_go_bp
GO:0051793	medium-chain fatty acid catabolic process	0.120211	1	1	-4.29619	1	4	ABHD2	mmu_go_bp
GO:0060688	regulation of morphogenesis of a branching structure	0.120211	1	1	-4.29619	1	4	PGF	mmu_go_bp
GO:0007621	negative regulation of female receptivity	0.120211	1	1	-4.29619	1	4	AVPR1A	mmu_go_bp
GO:2000065	negative regulation of cortisol biosynthetic process	0.120211	1	1	-4.29619	1	4	BMP2	mmu_go_bp
GO:0003273	cell migration involved in endocardial cushion formation	0.120211	1	1	-4.29619	1	4	ENG	mmu_go_bp
GO:0003274	endocardial cushion fusion	0.120211	1	1	-4.29619	1	4	TGFBR2	mmu_go_bp
GO:0006304	DNA modification	0.120211	1	1	-4.29619	1	4	CYP1B1	mmu_go_bp
GO:0030886	negative regulation of myeloid dendritic cell activation	0.120211	1	1	-4.29619	1	4	HAVCR2	mmu_go_bp
GO:0042377	vitamin K catabolic process	0.120211	1	1	-4.29619	1	4		mmu_go_bp
GO:0009786	regulation of asymmetric cell division	0.120211	1	1	-4.29619	1	4	INSC	mmu_go_bp
GO:0002718	regulation of cytokine production involved in immune response	0.120211	1	1	-4.29619	1	4	TNFRSF1B	mmu_go_bp
GO:0002724	regulation of T cell cytokine production	0.120211	1	1	-4.29619	1	4	TNFRSF1B	mmu_go_bp
GO:0001845	phagolysosome assembly	0.120211	1	1	-4.29619	1	4	P2RX7	mmu_go_bp
GO:0042361	menaquinone catabolic process	0.120211	1	1	-4.29619	1	4		mmu_go_bp
GO:0097029	mature conventional dendritic cell differentiation	0.120211	1	1	-4.29619	1	4	CCL19	mmu_go_bp
GO:0090403	oxidative stress-induced premature senescence	0.120211	1	1	-4.29619	1	4	WNT16	mmu_go_bp
GO:0097037	heme export	0.120211	1	1	-4.29619	1	4	FLVCR2	mmu_go_bp
GO:2000504	positive regulation of blood vessel remodeling	0.120211	1	1	-4.29619	1	4	ERG	mmu_go_bp
GO:0034755	iron ion transmembrane transport	0.120211	1	1	-4.29619	1	4	SCARA5	mmu_go_bp
GO:0050849	negative regulation of calcium-mediated signaling	0.120211	1	1	-4.29619	1	4	CD22	mmu_go_bp
GO:0070434	positive regulation of nucleotide-binding oligomerization domain containing 2 signaling pathway	0.120211	1	1	-4.29619	1	4	SLC15A3	mmu_go_bp
GO:0002317	plasma cell differentiation	0.120211	1	1	-4.29619	1	4	ITM2A	mmu_go_bp
GO:0034381	plasma lipoprotein particle clearance	0.120211	1	1	-4.29619	1	4	MSR1	mmu_go_bp
GO:2000563	positive regulation of CD4-positive, alpha-beta T cell proliferation	0.120211	1	1	-4.29619	1	4	TGFBR2	mmu_go_bp
GO:0046314	phosphocreatine biosynthetic process	0.120211	1	1	-4.29619	1	4	CKM	mmu_go_bp
GO:0033030	negative regulation of neutrophil apoptotic process	0.120211	1	1	-4.29619	1	4	FCGR2B	mmu_go_bp
GO:0150111	regulation of transepithelial transport	0.120211	1	1	-4.29619	1	4	CLDN19	mmu_go_bp
GO:0002309	T cell proliferation involved in immune response	0.120211	1	1	-4.29619	1	4	SLC11A1	mmu_go_bp
GO:0033026	negative regulation of mast cell apoptotic process	0.120211	1	1	-4.29619	1	4		mmu_go_bp
GO:0050820	positive regulation of coagulation	0.120211	1	1	-4.29619	1	4	SERPINE1	mmu_go_bp
GO:0003331	positive regulation of extracellular matrix constituent secretion	0.120211	1	1	-4.29619	1	4	BMP2	mmu_go_bp
GO:0003332	negative regulation of extracellular matrix constituent secretion	0.120211	1	1	-4.29619	1	4	TNFRSF1B	mmu_go_bp
GO:1903659	regulation of complement-dependent cytotoxicity	0.120211	1	1	-4.29619	1	4	CFH	mmu_go_bp
GO:0070175	positive regulation of enamel mineralization	0.120211	1	1	-4.29619	1	4	AMTN	mmu_go_bp
GO:0050994	regulation of lipid catabolic process	0.120211	1	1	-4.29619	1	4	RARRES2	mmu_go_bp
GO:0061643	chemorepulsion of axon	0.120211	1	1	-4.29619	1	4	NTN1	mmu_go_bp
GO:0048210	Golgi vesicle fusion to target membrane	0.120211	1	1	-4.29619	1	4	NKD2	mmu_go_bp
GO:0046032	ADP catabolic process	0.120211	1	1	-4.29619	1	4	ENTPD1	mmu_go_bp
GO:0002018	renin-angiotensin regulation of aldosterone production	0.120211	1	1	-4.29619	1	4		mmu_go_bp
GO:0071474	cellular hyperosmotic response	0.120211	1	1	-4.29619	1	4	RCSD1	mmu_go_bp
GO:0098914	membrane repolarization during atrial cardiac muscle cell action potential	0.120211	1	1	-4.29619	1	4	KCNQ1	mmu_go_bp
GO:0014015	positive regulation of gliogenesis	0.120211	1	1	-4.29619	1	4	SOX10	mmu_go_bp
GO:0038027	apolipoprotein A-I-mediated signaling pathway	0.120211	1	1	-4.29619	1	4	ITGB3	mmu_go_bp
GO:0030538	embryonic genitalia morphogenesis	0.120211	1	1	-4.29619	1	4	ROR2	mmu_go_bp
GO:0014040	positive regulation of Schwann cell differentiation	0.120211	1	1	-4.29619	1	4	EGR2	mmu_go_bp
GO:0071073	positive regulation of phospholipid biosynthetic process	0.120211	1	1	-4.29619	1	4	ADGRF5	mmu_go_bp
GO:1990086	lens fiber cell apoptotic process	0.120211	1	1	-4.29619	1	4	TGFBR2	mmu_go_bp
GO:1990079	cartilage homeostasis	0.120211	1	1	-4.29619	1	4	CYTL1	mmu_go_bp
GO:0030029	actin filament-based process	0.120211	1	1	-4.29619	1	4	SELE	mmu_go_bp
GO:0035701	hematopoietic stem cell migration	0.120211	1	1	-4.29619	1	4	CXCR4	mmu_go_bp
GO:0097187	dentinogenesis	0.120211	1	1	-4.29619	1	4	SERPINE1	mmu_go_bp
GO:0086065	cell communication involved in cardiac conduction	0.120211	1	1	-4.29619	1	4	GJA5	mmu_go_bp
GO:0043378	positive regulation of CD8-positive, alpha-beta T cell differentiation	0.120211	1	1	-4.29619	1	4	RUNX3	mmu_go_bp
GO:0043315	positive regulation of neutrophil degranulation	0.120211	1	1	-4.29619	1	4	ITGB2	mmu_go_bp
GO:0045988	negative regulation of striated muscle contraction	0.120211	1	1	-4.29619	1	4	ATP2A1	mmu_go_bp
GO:0032227	negative regulation of synaptic transmission, dopaminergic	0.120211	1	1	-4.29619	1	4	PTGS2	mmu_go_bp
GO:0032225	regulation of synaptic transmission, dopaminergic	0.120211	1	1	-4.29619	1	4	CNTNAP4	mmu_go_bp
GO:0021569	rhombomere 3 development	0.120211	1	1	-4.29619	1	4	EGR2	mmu_go_bp
GO:0015705	iodide transport	0.120211	1	1	-4.29619	1	4	ANO1	mmu_go_bp
GO:0035799	ureter maturation	0.120211	1	1	-4.29619	1	4	ALDH1A2	mmu_go_bp
GO:0032286	central nervous system myelin maintenance	0.120211	1	1	-4.29619	1	4	MYRF	mmu_go_bp
GO:0046466	membrane lipid catabolic process	0.120211	1	1	-4.29619	1	4	CYP1B1	mmu_go_bp
GO:0098904	regulation of AV node cell action potential	0.120211	1	1	-4.29619	1	4	GJA5	mmu_go_bp
GO:0032275	luteinizing hormone secretion	0.120211	1	1	-4.29619	1	4	FOXD1	mmu_go_bp
GO:1901890	positive regulation of cell junction assembly	0.120211	1	1	-4.29619	1	4	CLDN19	mmu_go_bp
GO:0002863	positive regulation of inflammatory response to antigenic stimulus	0.120211	1	1	-4.29619	1	4	CD28	mmu_go_bp
GO:0002865	negative regulation of acute inflammatory response to antigenic stimulus	0.120211	1	1	-4.29619	1	4	FCGR2B	mmu_go_bp
GO:0090594	inflammatory response to wounding	0.120211	1	1	-4.29619	1	4	CFH	mmu_go_bp
GO:0009063	cellular amino acid catabolic process	0.120211	1	1	-4.29619	1	4		mmu_go_bp
GO:0042093	T-helper cell differentiation	0.120211	1	1	-4.29619	1	4	IL12B	mmu_go_bp
GO:1902685	positive regulation of receptor localization to synapse	0.120211	1	1	-4.29619	1	4	TYROBP	mmu_go_bp
GO:1900024	regulation of substrate adhesion-dependent cell spreading	0.120211	1	1	-4.29619	1	4	ST6GAL1	mmu_go_bp
GO:1902219	negative regulation of intrinsic apoptotic signaling pathway in response to osmotic stress	0.120211	1	1	-4.29619	1	4	PTGS2	mmu_go_bp
GO:0006942	regulation of striated muscle contraction	0.120211	1	1	-4.29619	1	4	ATP2A1	mmu_go_bp
GO:0006933	negative regulation of cell adhesion involved in substrate-bound cell migration	0.120211	1	1	-4.29619	1	4	PTPRC	mmu_go_bp
GO:0060018	astrocyte fate commitment	0.120211	1	1	-4.29619	1	4	TAL1	mmu_go_bp
GO:0070293	renal absorption	0.120211	1	1	-4.29619	1	4	KCNQ1	mmu_go_bp
GO:0060443	mammary gland morphogenesis	0.120211	1	1	-4.29619	1	4	TGFBR2	mmu_go_bp
GO:0002158	osteoclast proliferation	0.120211	1	1	-4.29619	1	4	NPR3	mmu_go_bp
GO:0060437	lung growth	0.120211	1	1	-4.29619	1	4	RSPO2	mmu_go_bp
GO:0060439	trachea morphogenesis	0.120211	1	1	-4.29619	1	4	TGFBR2	mmu_go_bp
GO:2001170	negative regulation of ATP biosynthetic process	0.120211	1	1	-4.29619	1	4	ENTPD1	mmu_go_bp
GO:0032849	positive regulation of cellular pH reduction	0.120211	1	1	-4.29619	1	4	AVPR1A	mmu_go_bp
GO:0019884	antigen processing and presentation of exogenous antigen	0.120211	1	1	-4.29619	1	4		mmu_go_bp
GO:1902285	semaphorin-plexin signaling pathway involved in neuron projection guidance	0.120211	1	1	-4.29619	1	4	NRP2	mmu_go_bp
GO:0032814	regulation of natural killer cell activation	0.120211	1	1	-4.29619	1	4	SLAMF7	mmu_go_bp
GO:2001199	negative regulation of dendritic cell differentiation	0.120211	1	1	-4.29619	1	4		mmu_go_bp
GO:0032878	regulation of establishment or maintenance of cell polarity	0.120211	1	1	-4.29619	1	4	TEK	mmu_go_bp
GO:0006582	melanin metabolic process	0.120211	1	1	-4.29619	1	4	TYRP1	mmu_go_bp
GO:0009624	response to nematode	0.120211	1	1	-4.29619	1	4		mmu_go_bp
GO:0010536	positive regulation of activation of Janus kinase activity	0.120211	1	1	-4.29619	1	4	IL12B	mmu_go_bp
GO:0030149	sphingolipid catabolic process	0.120211	1	1	-4.29619	1	4	ENPP2	mmu_go_bp
GO:0006054	N-acetylneuraminate metabolic process	0.120211	1	1	-4.29619	1	4	ST6GAL1	mmu_go_bp
GO:0007386	compartment pattern specification	0.120211	1	1	-4.29619	1	4	DLL3	mmu_go_bp
GO:0038094	Fc-gamma receptor signaling pathway	0.120211	1	1	-4.29619	1	4	CLEC4D	mmu_go_bp
GO:0044336	canonical Wnt signaling pathway involved in negative regulation of apoptotic process	0.120211	1	1	-4.29619	1	4	MITF	mmu_go_bp
GO:1900825	regulation of membrane depolarization during cardiac muscle cell action potential	0.120211	1	1	-4.29619	1	4	GJA5	mmu_go_bp
GO:0033632	regulation of cell-cell adhesion mediated by integrin	0.120211	1	1	-4.29619	1	4	ADA	mmu_go_bp
GO:0035809	regulation of urine volume	0.120211	1	1	-4.29619	1	4	ADM	mmu_go_bp
GO:0033212	iron import into cell	0.120211	1	1	-4.29619	1	4	STEAP4	mmu_go_bp
GO:0032348	negative regulation of aldosterone biosynthetic process	0.120211	1	1	-4.29619	1	4	BMP2	mmu_go_bp
GO:1900425	negative regulation of defense response to bacterium	0.120211	1	1	-4.29619	1	4	HAVCR2	mmu_go_bp
GO:0048302	regulation of isotype switching to IgG isotypes	0.120211	1	1	-4.29619	1	4	IL27RA	mmu_go_bp
GO:0032386	regulation of intracellular transport	0.120211	1	1	-4.29619	1	4	LMX1B	mmu_go_bp
GO:0033280	response to vitamin D	0.120211	1	1	-4.29619	1	4	SPP1	mmu_go_bp
GO:0015842	aminergic neurotransmitter loading into synaptic vesicle	0.120211	1	1	-4.29619	1	4	DDC	mmu_go_bp
GO:0070668	positive regulation of mast cell proliferation	0.120211	1	1	-4.29619	1	4		mmu_go_bp
GO:0006907	pinocytosis	0.120211	1	1	-4.29619	1	4	DAB2	mmu_go_bp
GO:2000345	regulation of hepatocyte proliferation	0.120211	1	1	-4.29619	1	4	GLI1	mmu_go_bp
GO:0016055	Wnt signaling pathway	0.122499	1	1	-3.36383	11	223	DAB2,FZD2,HHEX,MITF,NKD2,PITX2,RECK,ROR2,RSPO2,RSPO3,WNT16	mmu_go_bp
GO:0003281	ventricular septum development	0.123808	1	1	-4.05781	3	39	CXCR4,GJA5,XIRP2	mmu_go_bp
GO:0001816	cytokine production	0.123808	1	1	-4.05781	3	39	CD4,LCP2	mmu_go_bp
GO:0005977	glycogen metabolic process	0.123808	1	1	-4.05781	3	39	PCDH12,PPP1R3A,PPP1R3B	mmu_go_bp
GO:0019882	antigen processing and presentation	0.123808	1	1	-4.05781	3	39	RAB27A	mmu_go_bp
GO:0030182	neuron differentiation	0.126707	1	1	-3.49927	9	175	ALDH1A2,ATOH8,CORIN,EDN3,LHX6,LMX1B,RUNX3,TAL1,WNT16	mmu_go_bp
GO:0071346	cellular response to interferon-gamma	0.126947	1	1	-3.44824	6	95	CCL19,CCL22,IL12B,IL12RB1,WAS	mmu_go_bp
GO:0045821	positive regulation of glycolytic process	0.129771	1	1	-4.21874	2	20	GCK,P2RX7	mmu_go_bp
GO:0001779	natural killer cell differentiation	0.129771	1	1	-4.21874	2	20	IKZF1,PTPRC	mmu_go_bp
GO:0048557	embryonic digestive tract morphogenesis	0.129771	1	1	-4.21874	2	20	PITX2,TCF21	mmu_go_bp
GO:0050832	defense response to fungus	0.129771	1	1	-4.21874	2	20	NCF1	mmu_go_bp
GO:0048678	response to axon injury	0.129771	1	1	-4.21874	2	20	MATN2,TYROBP	mmu_go_bp
GO:0001502	cartilage condensation	0.129771	1	1	-4.21874	2	20	COL11A1,ROR2	mmu_go_bp
GO:0042462	eye photoreceptor cell development	0.129771	1	1	-4.21874	2	20	MFRP,PDGFB	mmu_go_bp
GO:0045987	positive regulation of smooth muscle contraction	0.129771	1	1	-4.21874	2	20	ADA,PTGS2	mmu_go_bp
GO:0032695	negative regulation of interleukin-12 production	0.129771	1	1	-4.21874	2	20	LILRA5,THBS1	mmu_go_bp
GO:0010043	response to zinc ion	0.129771	1	1	-4.21874	2	20	HVCN1,P2RX7	mmu_go_bp
GO:0043537	negative regulation of blood vessel endothelial cell migration	0.129771	1	1	-4.21874	2	20	ACVRL1,THBS1	mmu_go_bp
GO:0009612	response to mechanical stimulus	0.129771	1	1	-4.21874	2	20	P2RX7,THBS1	mmu_go_bp
GO:0050772	positive regulation of axonogenesis	0.130894	1	1	-4.10386	3	40	CHODL,PLXNB3,PLXND1	mmu_go_bp
GO:0045860	positive regulation of protein kinase activity	0.131215	1	1	-4.0073	4	62	CCL19,CD4,RASSF2,VEGFC	mmu_go_bp
GO:0007411	axon guidance	0.132989	1	1	-3.56034	9	178	CXCL12,FOXD1,GFRA3,MATN2,NR4A3,NRP2,NTN1,RUNX3,SEMA3G	mmu_go_bp
GO:0042742	defense response to bacterium	0.134414	1	1	-3.27961	14	302	CLEC4D,COLEC12,MPEG1,NCF1,SLAMF8,SLC11A1,TRBC1,TREM2	mmu_go_bp
GO:0071363	cellular response to growth factor stimulus	0.136848	1	1	-4.041	4	63	ACVRL1,BMP2,PDGFB,TGFBR2	mmu_go_bp
GO:0070830	bicellular tight junction assembly	0.136848	1	1	-4.041	4	63	CLDN1,CLDN19,CLDN2,PECAM1	mmu_go_bp
GO:0007492	endoderm development	0.138118	1	1	-4.14793	3	41	ANGPT1,DAB2,HHEX	mmu_go_bp
GO:0009888	tissue development	0.138118	1	1	-4.14793	3	41	DLL3,LAMC3,NTN1	mmu_go_bp
GO:0045880	positive regulation of smoothened signaling pathway	0.138118	1	1	-4.14793	3	41	GLI1,GPC3,SCUBE1	mmu_go_bp
GO:0009966	regulation of signal transduction	0.138118	1	1	-4.14793	3	41	GPC3,SLA,VEPH1	mmu_go_bp
GO:0007257	activation of JUN kinase activity	0.138118	1	1	-4.14793	3	41	CCL19,DAB2,FCER1A	mmu_go_bp
GO:0046697	decidualization	0.140575	1	1	-4.28689	2	21	PTGIS,PTGS2	mmu_go_bp
GO:0007202	activation of phospholipase C activity	0.140575	1	1	-4.28689	2	21	CD86,SELE	mmu_go_bp
GO:0001829	trophectodermal cell differentiation	0.140575	1	1	-4.28689	2	21	ADA,FOXD3	mmu_go_bp
GO:0090050	positive regulation of cell migration involved in sprouting angiogenesis	0.140575	1	1	-4.28689	2	21	PTGS2,SRPX2	mmu_go_bp
GO:0002042	cell migration involved in sprouting angiogenesis	0.140575	1	1	-4.28689	2	21	CLEC14A,MMRN2	mmu_go_bp
GO:0002437	inflammatory response to antigenic stimulus	0.140575	1	1	-4.28689	2	21	CYSLTR1	mmu_go_bp
GO:0050910	detection of mechanical stimulus involved in sensory perception of sound	0.140575	1	1	-4.28689	2	21	COL11A1,PTPRQ	mmu_go_bp
GO:0006801	superoxide metabolic process	0.140575	1	1	-4.28689	2	21	CYBB,NCF1	mmu_go_bp
GO:0030111	regulation of Wnt signaling pathway	0.140575	1	1	-4.28689	2	21	FOXL1,PLPP3	mmu_go_bp
GO:0035855	megakaryocyte development	0.140575	1	1	-4.28689	2	21	FLI1,TAL1	mmu_go_bp
GO:0007613	memory	0.143428	1	1	-3.69121	6	103	CCK,ITGA8,LMX1B,OXTR,PTGS2,S100B	mmu_go_bp
GO:0036006	cellular response to macrophage colony-stimulating factor stimulus	0.147938	1	1	-4.48737	1	5	DCSTAMP	mmu_go_bp
GO:0003100	regulation of systemic arterial blood pressure by endothelin	0.147938	1	1	-4.48737	1	5	EDN3	mmu_go_bp
GO:2000121	regulation of removal of superoxide radicals	0.147938	1	1	-4.48737	1	5	FBLN5	mmu_go_bp
GO:1905605	positive regulation of blood-brain barrier permeability	0.147938	1	1	-4.48737	1	5	ANGPT1	mmu_go_bp
GO:0048022	negative regulation of melanin biosynthetic process	0.147938	1	1	-4.48737	1	5	SLC24A5	mmu_go_bp
GO:0060137	maternal process involved in parturition	0.147938	1	1	-4.48737	1	5	OXTR	mmu_go_bp
GO:1902512	positive regulation of apoptotic DNA fragmentation	0.147938	1	1	-4.48737	1	5	IGFBP3	mmu_go_bp
GO:0032914	positive regulation of transforming growth factor beta1 production	0.147938	1	1	-4.48737	1	5	LUM	mmu_go_bp
GO:0098708	glucose import across plasma membrane	0.147938	1	1	-4.48737	1	5	SLC2A10	mmu_go_bp
GO:1902531	regulation of intracellular signal transduction	0.147938	1	1	-4.48737	1	5	TREM2	mmu_go_bp
GO:1903860	negative regulation of dendrite extension	0.147938	1	1	-4.48737	1	5	OSTN	mmu_go_bp
GO:0003105	negative regulation of glomerular filtration	0.147938	1	1	-4.48737	1	5	GJA5	mmu_go_bp
GO:0050779	RNA destabilization	0.147938	1	1	-4.48737	1	5	TNFRSF1B	mmu_go_bp
GO:0003177	pulmonary valve development	0.147938	1	1	-4.48737	1	5	TNFRSF1B	mmu_go_bp
GO:0060155	platelet dense granule organization	0.147938	1	1	-4.48737	1	5	RAB38	mmu_go_bp
GO:0010749	regulation of nitric oxide mediated signal transduction	0.147938	1	1	-4.48737	1	5	PDE5A	mmu_go_bp
GO:0007567	parturition	0.147938	1	1	-4.48737	1	5	NRK	mmu_go_bp
GO:0043114	regulation of vascular permeability	0.147938	1	1	-4.48737	1	5	GPR4	mmu_go_bp
GO:0031102	neuron projection regeneration	0.147938	1	1	-4.48737	1	5	ADM	mmu_go_bp
GO:0018120	peptidyl-arginine ADP-ribosylation	0.147938	1	1	-4.48737	1	5	ART3	mmu_go_bp
GO:0010644	cell communication by electrical coupling	0.147938	1	1	-4.48737	1	5	GJA5	mmu_go_bp
GO:0040036	regulation of fibroblast growth factor receptor signaling pathway	0.147938	1	1	-4.48737	1	5	HHIP	mmu_go_bp
GO:1905598	negative regulation of low-density lipoprotein receptor activity	0.147938	1	1	-4.48737	1	5	ITGB3	mmu_go_bp
GO:0008366	axon ensheathment	0.147938	1	1	-4.48737	1	5	PLP1	mmu_go_bp
GO:0045759	negative regulation of action potential	0.147938	1	1	-4.48737	1	5	CNR2	mmu_go_bp
GO:0007044	cell-substrate junction assembly	0.147938	1	1	-4.48737	1	5	ITGB3	mmu_go_bp
GO:1902950	regulation of dendritic spine maintenance	0.147938	1	1	-4.48737	1	5	FCGR2B	mmu_go_bp
GO:0002636	positive regulation of germinal center formation	0.147938	1	1	-4.48737	1	5	ADA	mmu_go_bp
GO:2000646	positive regulation of receptor catabolic process	0.147938	1	1	-4.48737	1	5	LAPTM5	mmu_go_bp
GO:0070317	negative regulation of G0 to G1 transition	0.147938	1	1	-4.48737	1	5		mmu_go_bp
GO:0034695	response to prostaglandin E	0.147938	1	1	-4.48737	1	5	CCL19	mmu_go_bp
GO:1903817	negative regulation of voltage-gated potassium channel activity	0.147938	1	1	-4.48737	1	5	KCNQ1	mmu_go_bp
GO:1901653	cellular response to peptide	0.147938	1	1	-4.48737	1	5	ANO1	mmu_go_bp
GO:0060537	muscle tissue development	0.147938	1	1	-4.48737	1	5	CSRP1	mmu_go_bp
GO:0060538	skeletal muscle organ development	0.147938	1	1	-4.48737	1	5	PAX3	mmu_go_bp
GO:0001773	myeloid dendritic cell activation	0.147938	1	1	-4.48737	1	5		mmu_go_bp
GO:0045347	negative regulation of MHC class II biosynthetic process	0.147938	1	1	-4.48737	1	5	SPI1	mmu_go_bp
GO:0048858	cell projection morphogenesis	0.147938	1	1	-4.48737	1	5	ITGB3	mmu_go_bp
GO:0046689	response to mercury ion	0.147938	1	1	-4.48737	1	5	GATM	mmu_go_bp
GO:0044027	hypermethylation of CpG island	0.147938	1	1	-4.48737	1	5	SPI1	mmu_go_bp
GO:0060266	negative regulation of respiratory burst involved in inflammatory response	0.147938	1	1	-4.48737	1	5	SLAMF8	mmu_go_bp
GO:1902462	positive regulation of mesenchymal stem cell proliferation	0.147938	1	1	-4.48737	1	5	VEGFC	mmu_go_bp
GO:0003253	cardiac neural crest cell migration involved in outflow tract morphogenesis	0.147938	1	1	-4.48737	1	5	PITX2	mmu_go_bp
GO:0061551	trigeminal ganglion development	0.147938	1	1	-4.48737	1	5	NRP2	mmu_go_bp
GO:0071359	cellular response to dsRNA	0.147938	1	1	-4.48737	1	5	P2RX7	mmu_go_bp
GO:0050427	3'-phosphoadenosine 5'-phosphosulfate metabolic process	0.147938	1	1	-4.48737	1	5		mmu_go_bp
GO:0010822	positive regulation of mitochondrion organization	0.147938	1	1	-4.48737	1	5	TREM2	mmu_go_bp
GO:0021938	smoothened signaling pathway involved in regulation of cerebellar granule cell precursor cell proliferation	0.147938	1	1	-4.48737	1	5	GLI1	mmu_go_bp
GO:0030888	regulation of B cell proliferation	0.147938	1	1	-4.48737	1	5	CD22	mmu_go_bp
GO:1990182	exosomal secretion	0.147938	1	1	-4.48737	1	5	RAB27A	mmu_go_bp
GO:0032637	interleukin-8 production	0.147938	1	1	-4.48737	1	5		mmu_go_bp
GO:0042376	phylloquinone catabolic process	0.147938	1	1	-4.48737	1	5		mmu_go_bp
GO:0002719	negative regulation of cytokine production involved in immune response	0.147938	1	1	-4.48737	1	5	ANGPT1	mmu_go_bp
GO:0034767	positive regulation of ion transmembrane transport	0.147938	1	1	-4.48737	1	5	P2RX7	mmu_go_bp
GO:0043217	myelin maintenance	0.147938	1	1	-4.48737	1	5	CXCR4	mmu_go_bp
GO:0008065	establishment of blood-nerve barrier	0.147938	1	1	-4.48737	1	5	CLDN1	mmu_go_bp
GO:0007199	G protein-coupled receptor signaling pathway coupled to cGMP nucleotide second messenger	0.147938	1	1	-4.48737	1	5	FZD2	mmu_go_bp
GO:0060665	regulation of branching involved in salivary gland morphogenesis by mesenchymal-epithelial signaling	0.147938	1	1	-4.48737	1	5	FGF7	mmu_go_bp
GO:0060666	dichotomous subdivision of terminal units involved in salivary gland branching	0.147938	1	1	-4.48737	1	5	PLXND1	mmu_go_bp
GO:0035655	interleukin-18-mediated signaling pathway	0.147938	1	1	-4.48737	1	5	PDGFB	mmu_go_bp
GO:1990962	xenobiotic transport across blood-brain barrier	0.147938	1	1	-4.48737	1	5		mmu_go_bp
GO:0070884	regulation of calcineurin-NFAT signaling cascade	0.147938	1	1	-4.48737	1	5	EFHB	mmu_go_bp
GO:0071731	response to nitric oxide	0.147938	1	1	-4.48737	1	5	CCL19	mmu_go_bp
GO:1905064	negative regulation of vascular associated smooth muscle cell differentiation	0.147938	1	1	-4.48737	1	5	PDGFB	mmu_go_bp
GO:0090027	negative regulation of monocyte chemotaxis	0.147938	1	1	-4.48737	1	5	SLAMF8	mmu_go_bp
GO:0035696	monocyte extravasation	0.147938	1	1	-4.48737	1	5	PECAM1	mmu_go_bp
GO:0046068	cGMP metabolic process	0.147938	1	1	-4.48737	1	5	PDE5A	mmu_go_bp
GO:0070169	positive regulation of biomineral tissue development	0.147938	1	1	-4.48737	1	5	AMTN	mmu_go_bp
GO:2001206	positive regulation of osteoclast development	0.147938	1	1	-4.48737	1	5	TYROBP	mmu_go_bp
GO:0060355	positive regulation of cell adhesion molecule production	0.147938	1	1	-4.48737	1	5	COLEC12	mmu_go_bp
GO:0002457	T cell antigen processing and presentation	0.147938	1	1	-4.48737	1	5	ICAM1	mmu_go_bp
GO:0005981	regulation of glycogen catabolic process	0.147938	1	1	-4.48737	1	5	PPP1R3B	mmu_go_bp
GO:1900127	positive regulation of hyaluronan biosynthetic process	0.147938	1	1	-4.48737	1	5	PDGFB	mmu_go_bp
GO:0014005	microglia development	0.147938	1	1	-4.48737	1	5	TSPAN2	mmu_go_bp
GO:0038031	non-canonical Wnt signaling pathway via JNK cascade	0.147938	1	1	-4.48737	1	5	MYOC	mmu_go_bp
GO:0046903	secretion	0.147938	1	1	-4.48737	1	5	FBLN5	mmu_go_bp
GO:0032714	negative regulation of interleukin-5 production	0.147938	1	1	-4.48737	1	5	SCGB1A1	mmu_go_bp
GO:0014043	negative regulation of neuron maturation	0.147938	1	1	-4.48737	1	5	EDNRB	mmu_go_bp
GO:1905451	positive regulation of Fc-gamma receptor signaling pathway involved in phagocytosis	0.147938	1	1	-4.48737	1	5	PTPRC	mmu_go_bp
GO:1990051	activation of protein kinase C activity	0.147938	1	1	-4.48737	1	5	CD86	mmu_go_bp
GO:1903232	melanosome assembly	0.147938	1	1	-4.48737	1	5	RAB38	mmu_go_bp
GO:0010961	cellular magnesium ion homeostasis	0.147938	1	1	-4.48737	1	5	EDN3	mmu_go_bp
GO:0032687	negative regulation of interferon-alpha production	0.147938	1	1	-4.48737	1	5	HAVCR2	mmu_go_bp
GO:0032677	regulation of interleukin-8 production	0.147938	1	1	-4.48737	1	5	PTPRC	mmu_go_bp
GO:0050904	diapedesis	0.147938	1	1	-4.48737	1	5	PECAM1	mmu_go_bp
GO:0001991	regulation of systemic arterial blood pressure by circulatory renin-angiotensin	0.147938	1	1	-4.48737	1	5		mmu_go_bp
GO:0035754	B cell chemotaxis	0.147938	1	1	-4.48737	1	5	CH25H	mmu_go_bp
GO:0043312	neutrophil degranulation	0.147938	1	1	-4.48737	1	5	MYO1F	mmu_go_bp
GO:0033564	anterior/posterior axon guidance	0.147938	1	1	-4.48737	1	5	NTN1	mmu_go_bp
GO:0010463	mesenchymal cell proliferation	0.147938	1	1	-4.48737	1	5	FGF7	mmu_go_bp
GO:0035744	T-helper 1 cell cytokine production	0.147938	1	1	-4.48737	1	5	IL12B	mmu_go_bp
GO:0043320	natural killer cell degranulation	0.147938	1	1	-4.48737	1	5	RAB27A	mmu_go_bp
GO:0070934	CRD-mediated mRNA stabilization	0.147938	1	1	-4.48737	1	5	IGF2BP1	mmu_go_bp
GO:0022009	central nervous system vasculogenesis	0.147938	1	1	-4.48737	1	5	ENG	mmu_go_bp
GO:2000405	negative regulation of T cell migration	0.147938	1	1	-4.48737	1	5	CD200R1	mmu_go_bp
GO:0048659	smooth muscle cell proliferation	0.147938	1	1	-4.48737	1	5	EDNRA	mmu_go_bp
GO:0070574	cadmium ion transmembrane transport	0.147938	1	1	-4.48737	1	5	SLC11A1	mmu_go_bp
GO:0071870	cellular response to catecholamine stimulus	0.147938	1	1	-4.48737	1	5	NR4A3	mmu_go_bp
GO:0045123	cellular extravasation	0.147938	1	1	-4.48737	1	5	ITGB2	mmu_go_bp
GO:0140206	dipeptide import across plasma membrane	0.147938	1	1	-4.48737	1	5	SLC15A3	mmu_go_bp
GO:0060005	vestibular reflex	0.147938	1	1	-4.48737	1	5	NR4A3	mmu_go_bp
GO:0035021	negative regulation of Rac protein signal transduction	0.147938	1	1	-4.48737	1	5	ARAP3	mmu_go_bp
GO:0060438	trachea development	0.147938	1	1	-4.48737	1	5	ANO1	mmu_go_bp
GO:0047484	regulation of response to osmotic stress	0.147938	1	1	-4.48737	1	5		mmu_go_bp
GO:0051970	negative regulation of transmission of nerve impulse	0.147938	1	1	-4.48737	1	5	AVPR1A	mmu_go_bp
GO:0061304	retinal blood vessel morphogenesis	0.147938	1	1	-4.48737	1	5	CYP1B1	mmu_go_bp
GO:0097368	establishment of Sertoli cell barrier	0.147938	1	1	-4.48737	1	5	ICAM1	mmu_go_bp
GO:0051135	positive regulation of NK T cell activation	0.147938	1	1	-4.48737	1	5	IL12B	mmu_go_bp
GO:1901388	regulation of transforming growth factor beta activation	0.147938	1	1	-4.48737	1	5	ITGB8	mmu_go_bp
GO:0060033	anatomical structure regression	0.147938	1	1	-4.48737	1	5	SPI1	mmu_go_bp
GO:0072498	embryonic skeletal joint development	0.147938	1	1	-4.48737	1	5	SLC2A10	mmu_go_bp
GO:0072044	collecting duct development	0.147938	1	1	-4.48737	1	5	SPP1	mmu_go_bp
GO:0030204	chondroitin sulfate metabolic process	0.147938	1	1	-4.48737	1	5	DSE	mmu_go_bp
GO:0003081	regulation of systemic arterial blood pressure by renin-angiotensin	0.147938	1	1	-4.48737	1	5	ACE2	mmu_go_bp
GO:0002906	negative regulation of mature B cell apoptotic process	0.147938	1	1	-4.48737	1	5	ADA	mmu_go_bp
GO:0045601	regulation of endothelial cell differentiation	0.147938	1	1	-4.48737	1	5	APOLD1	mmu_go_bp
GO:0032369	negative regulation of lipid transport	0.147938	1	1	-4.48737	1	5	ITGB3	mmu_go_bp
GO:1903052	positive regulation of proteolysis involved in cellular protein catabolic process	0.147938	1	1	-4.48737	1	5	LAPTM5	mmu_go_bp
GO:0010560	positive regulation of glycoprotein biosynthetic process	0.147938	1	1	-4.48737	1	5	CCL19	mmu_go_bp
GO:0018057	peptidyl-lysine oxidation	0.147938	1	1	-4.48737	1	5	LOXL4	mmu_go_bp
GO:0030157	pancreatic juice secretion	0.147938	1	1	-4.48737	1	5	NPR3	mmu_go_bp
GO:0034112	positive regulation of homotypic cell-cell adhesion	0.147938	1	1	-4.48737	1	5	PLAUR	mmu_go_bp
GO:0033262	regulation of nuclear cell cycle DNA replication	0.147938	1	1	-4.48737	1	5	NUGGC	mmu_go_bp
GO:0034103	regulation of tissue remodeling	0.147938	1	1	-4.48737	1	5	GPNMB	mmu_go_bp
GO:0140507	granzyme-mediated programmed cell death signaling pathway	0.147938	1	1	-4.48737	1	5	GZMA	mmu_go_bp
GO:0031063	regulation of histone deacetylation	0.147938	1	1	-4.48737	1	5	TCF21	mmu_go_bp
GO:0090271	positive regulation of fibroblast growth factor production	0.147938	1	1	-4.48737	1	5	PTGS2	mmu_go_bp
GO:1902622	regulation of neutrophil migration	0.147938	1	1	-4.48737	1	5	RAC2	mmu_go_bp
GO:0034154	toll-like receptor 7 signaling pathway	0.147938	1	1	-4.48737	1	5	HAVCR2	mmu_go_bp
GO:0060841	venous blood vessel development	0.147938	1	1	-4.48737	1	5	ACVRL1	mmu_go_bp
GO:0036324	vascular endothelial growth factor receptor-2 signaling pathway	0.147938	1	1	-4.48737	1	5	CLEC14A	mmu_go_bp
GO:0035470	positive regulation of vascular wound healing	0.147938	1	1	-4.48737	1	5	CXCR4	mmu_go_bp
GO:2000321	positive regulation of T-helper 17 cell differentiation	0.147938	1	1	-4.48737	1	5	NLRP3	mmu_go_bp
GO:0008360	regulation of cell shape	0.148337	1	1	-3.52115	8	149	ARAP3,ERMN,FBLIM1,ICAM1,PLXNB3,PLXND1,RAC2,S100B	mmu_go_bp
GO:0090263	positive regulation of canonical Wnt signaling pathway	0.148622	1	1	-3.74574	6	105	GPC3,HHEX,RECK,ROR2,RSPO2,RSPO3	mmu_go_bp
GO:0006874	cellular calcium ion homeostasis	0.15137	1	1	-3.77214	6	106	ATP2A1,ATP2A3,EDN3,S100B,SLC24A5,SPP1	mmu_go_bp
GO:0007585	respiratory gaseous exchange by respiratory system	0.151564	1	1	-4.35026	2	22	EDNRA,FLT4	mmu_go_bp
GO:0032502	developmental process	0.151564	1	1	-4.35026	2	22	PLVAP,TCF21	mmu_go_bp
GO:0007178	transmembrane receptor protein serine/threonine kinase signaling pathway	0.151564	1	1	-4.35026	2	22	ACVRL1,TGFBR2	mmu_go_bp
GO:0060384	innervation	0.151564	1	1	-4.35026	2	22	SERPINE2,VCAM1	mmu_go_bp
GO:0007422	peripheral nervous system development	0.151564	1	1	-4.35026	2	22	EDNRB,SOX10	mmu_go_bp
GO:0043032	positive regulation of macrophage activation	0.151564	1	1	-4.35026	2	22	HAVCR2,THBS1	mmu_go_bp
GO:0006644	phospholipid metabolic process	0.152956	1	1	-4.23052	3	43	ENPP2,PLA2G2E,PLPP3	mmu_go_bp
GO:0002062	chondrocyte differentiation	0.152956	1	1	-4.23052	3	43	BMP2,CYTL1,RUNX3	mmu_go_bp
GO:0071805	potassium ion transmembrane transport	0.160195	1	1	-3.84801	6	109	KCNA7,KCNK13,KCNN3,KCNQ1,KCNQ5,KCNS3	mmu_go_bp
GO:1904706	negative regulation of vascular associated smooth muscle cell proliferation	0.162714	1	1	-4.40929	2	23	RGS5,S1PR2	mmu_go_bp
GO:0002026	regulation of the force of heart contraction	0.162714	1	1	-4.40929	2	23	ADM,PDE5A	mmu_go_bp
GO:0009948	anterior/posterior axis specification	0.162714	1	1	-4.40929	2	23	GPC3,LEFTY1	mmu_go_bp
GO:0046928	regulation of neurotransmitter secretion	0.162714	1	1	-4.40929	2	23	EDN3,SNCAIP	mmu_go_bp
GO:0050900	leukocyte migration	0.162714	1	1	-4.40929	2	23	SELL,SELP	mmu_go_bp
GO:0035050	embryonic heart tube development	0.162714	1	1	-4.40929	2	23	GJA5,HHEX	mmu_go_bp
GO:0042572	retinol metabolic process	0.162714	1	1	-4.40929	2	23	CYP1B1,LRAT	mmu_go_bp
GO:0043154	negative regulation of cysteine-type endopeptidase activity involved in apoptotic process	0.166393	1	1	-4.19422	4	68	PTGS2,THBS1	mmu_go_bp
GO:0007156	homophilic cell adhesion via plasma membrane adhesion molecules	0.166544	1	1	-3.89592	6	111	CDH26,HMCN1,PCDH12,PECAM1,PLXNB3	mmu_go_bp
GO:0048015	phosphatidylinositol-mediated signaling	0.168267	1	1	-4.30629	3	45	GPR143,NPR3,PLCB2	mmu_go_bp
GO:0050769	positive regulation of neurogenesis	0.168267	1	1	-4.30629	3	45	BMP2,CXCR4,DLL3	mmu_go_bp
GO:0030155	regulation of cell adhesion	0.168267	1	1	-4.30629	3	45	CXCR3,CXCR4,GPR4	mmu_go_bp
GO:0035458	cellular response to interferon-beta	0.168267	1	1	-4.30629	3	45		mmu_go_bp
GO:0006911	phagocytosis, engulfment	0.169968	1	1	-3.75402	8	160	FCGR2B,ITGB2,MSR1,TRBC1,TREM2	mmu_go_bp
GO:0045778	positive regulation of ossification	0.174004	1	1	-4.46437	2	24	BMP2,P2RX7	mmu_go_bp
GO:0090303	positive regulation of wound healing	0.174004	1	1	-4.46437	2	24	CLDN1,CLEC7A	mmu_go_bp
GO:0048260	positive regulation of receptor-mediated endocytosis	0.174004	1	1	-4.46437	2	24	CCL19,SERPINE1	mmu_go_bp
GO:0014032	neural crest cell development	0.174004	1	1	-4.46437	2	24	ALDH1A2,EDNRA	mmu_go_bp
GO:0014003	oligodendrocyte development	0.174004	1	1	-4.46437	2	24	MYRF,SOX10	mmu_go_bp
GO:0044255	cellular lipid metabolic process	0.174004	1	1	-4.46437	2	24	ABHD15,ABHD2	mmu_go_bp
GO:0060441	epithelial tube branching involved in lung morphogenesis	0.174004	1	1	-4.46437	2	24	HHIP,RSPO2	mmu_go_bp
GO:0050792	regulation of viral process	0.174792	1	1	-4.63773	1	6	CXCR4	mmu_go_bp
GO:2000110	negative regulation of macrophage apoptotic process	0.174792	1	1	-4.63773	1	6	ST6GAL1	mmu_go_bp
GO:0061470	T follicular helper cell differentiation	0.174792	1	1	-4.63773	1	6	GPR183	mmu_go_bp
GO:0071219	cellular response to molecule of bacterial origin	0.174792	1	1	-4.63773	1	6	FCGR2B	mmu_go_bp
GO:0032911	negative regulation of transforming growth factor beta1 production	0.174792	1	1	-4.63773	1	6	TYROBP	mmu_go_bp
GO:0097494	regulation of vesicle size	0.174792	1	1	-4.63773	1	6	RIN3	mmu_go_bp
GO:0032962	positive regulation of inositol trisphosphate biosynthetic process	0.174792	1	1	-4.63773	1	6	P2RY6	mmu_go_bp
GO:0061042	vascular wound healing	0.174792	1	1	-4.63773	1	6	HPSE	mmu_go_bp
GO:0010701	positive regulation of norepinephrine secretion	0.174792	1	1	-4.63773	1	6	OXTR	mmu_go_bp
GO:0003150	muscular septum morphogenesis	0.174792	1	1	-4.63773	1	6	FZD2	mmu_go_bp
GO:0003161	cardiac conduction system development	0.174792	1	1	-4.63773	1	6	GJA5	mmu_go_bp
GO:0061009	common bile duct development	0.174792	1	1	-4.63773	1	6	HHEX	mmu_go_bp
GO:0021853	cerebral cortex GABAergic interneuron migration	0.174792	1	1	-4.63773	1	6	LHX6	mmu_go_bp
GO:0032507	maintenance of protein location in cell	0.174792	1	1	-4.63773	1	6	CD4	mmu_go_bp
GO:0030321	transepithelial chloride transport	0.174792	1	1	-4.63773	1	6	P2RY6	mmu_go_bp
GO:0070723	response to cholesterol	0.174792	1	1	-4.63773	1	6	TGFBR2	mmu_go_bp
GO:0043549	regulation of kinase activity	0.174792	1	1	-4.63773	1	6	SLAMF8	mmu_go_bp
GO:0032483	regulation of Rab protein signal transduction	0.174792	1	1	-4.63773	1	6	DENND3	mmu_go_bp
GO:0071651	positive regulation of chemokine (C-C motif) ligand 5 production	0.174792	1	1	-4.63773	1	6	MCOLN2	mmu_go_bp
GO:0032042	mitochondrial DNA metabolic process	0.174792	1	1	-4.63773	1	6	CFH	mmu_go_bp
GO:0002685	regulation of leukocyte migration	0.174792	1	1	-4.63773	1	6	CXCR3	mmu_go_bp
GO:0002686	negative regulation of leukocyte migration	0.174792	1	1	-4.63773	1	6	ADA	mmu_go_bp
GO:0045345	positive regulation of MHC class I biosynthetic process	0.174792	1	1	-4.63773	1	6	NLRP12	mmu_go_bp
GO:1903779	regulation of cardiac conduction	0.174792	1	1	-4.63773	1	6	ACE2	mmu_go_bp
GO:0051792	medium-chain fatty acid biosynthetic process	0.174792	1	1	-4.63773	1	6	ABHD2	mmu_go_bp
GO:2000052	positive regulation of non-canonical Wnt signaling pathway	0.174792	1	1	-4.63773	1	6	RSPO3	mmu_go_bp
GO:0006742	NADP catabolic process	0.174792	1	1	-4.63773	1	6	NCF1	mmu_go_bp
GO:0003229	ventricular cardiac muscle tissue development	0.174792	1	1	-4.63773	1	6	ADAMTS9	mmu_go_bp
GO:0072672	neutrophil extravasation	0.174792	1	1	-4.63773	1	6	PECAM1	mmu_go_bp
GO:0032602	chemokine production	0.174792	1	1	-4.63773	1	6		mmu_go_bp
GO:0042423	catecholamine biosynthetic process	0.174792	1	1	-4.63773	1	6	DDC	mmu_go_bp
GO:0051354	negative regulation of oxidoreductase activity	0.174792	1	1	-4.63773	1	6	GZMA	mmu_go_bp
GO:0070837	dehydroascorbic acid transport	0.174792	1	1	-4.63773	1	6	SLC2A10	mmu_go_bp
GO:0031223	auditory behavior	0.174792	1	1	-4.63773	1	6	TIFAB	mmu_go_bp
GO:0071716	leukotriene transport	0.174792	1	1	-4.63773	1	6	ABCC3	mmu_go_bp
GO:0010754	negative regulation of cGMP-mediated signaling	0.174792	1	1	-4.63773	1	6	THBS1	mmu_go_bp
GO:0007182	common-partner SMAD protein phosphorylation	0.174792	1	1	-4.63773	1	6	TGFBR2	mmu_go_bp
GO:1905475	regulation of protein localization to membrane	0.174792	1	1	-4.63773	1	6	GPC3	mmu_go_bp
GO:1904141	positive regulation of microglial cell migration	0.174792	1	1	-4.63773	1	6	TREM2	mmu_go_bp
GO:0002725	negative regulation of T cell cytokine production	0.174792	1	1	-4.63773	1	6	VSIR	mmu_go_bp
GO:0002729	positive regulation of natural killer cell cytokine production	0.174792	1	1	-4.63773	1	6		mmu_go_bp
GO:0002322	B cell proliferation involved in immune response	0.174792	1	1	-4.63773	1	6	GAPT	mmu_go_bp
GO:0050819	negative regulation of coagulation	0.174792	1	1	-4.63773	1	6	THBD	mmu_go_bp
GO:0033033	negative regulation of myeloid cell apoptotic process	0.174792	1	1	-4.63773	1	6	CLEC5A	mmu_go_bp
GO:0048505	regulation of timing of cell differentiation	0.174792	1	1	-4.63773	1	6	SERPINE2	mmu_go_bp
GO:0046059	dAMP catabolic process	0.174792	1	1	-4.63773	1	6	ADA	mmu_go_bp
GO:0097647	amylin receptor signaling pathway	0.174792	1	1	-4.63773	1	6	ADM	mmu_go_bp
GO:2000370	positive regulation of clathrin-dependent endocytosis	0.174792	1	1	-4.63773	1	6	DAB2	mmu_go_bp
GO:2000394	positive regulation of lamellipodium morphogenesis	0.174792	1	1	-4.63773	1	6	ENPP2	mmu_go_bp
GO:0060372	regulation of atrial cardiac muscle cell membrane repolarization	0.174792	1	1	-4.63773	1	6	KCNQ1	mmu_go_bp
GO:2001268	negative regulation of cysteine-type endopeptidase activity involved in apoptotic signaling pathway	0.174792	1	1	-4.63773	1	6	PLAUR	mmu_go_bp
GO:0038033	positive regulation of endothelial cell chemotaxis by VEGF-activated vascular endothelial growth factor receptor signaling pathway	0.174792	1	1	-4.63773	1	6	PDGFB	mmu_go_bp
GO:0014063	negative regulation of serotonin secretion	0.174792	1	1	-4.63773	1	6	CD300A	mmu_go_bp
GO:0086100	endothelin receptor signaling pathway	0.174792	1	1	-4.63773	1	6	EDNRB	mmu_go_bp
GO:0038001	paracrine signaling	0.174792	1	1	-4.63773	1	6	PDGFB	mmu_go_bp
GO:0010922	positive regulation of phosphatase activity	0.174792	1	1	-4.63773	1	6	BMP2	mmu_go_bp
GO:0006003	fructose 2,6-bisphosphate metabolic process	0.174792	1	1	-4.63773	1	6	GCK	mmu_go_bp
GO:1903208	negative regulation of hydrogen peroxide-induced neuron death	0.174792	1	1	-4.63773	1	6	NR4A3	mmu_go_bp
GO:0072378	blood coagulation, fibrin clot formation	0.174792	1	1	-4.63773	1	6	FBLN1	mmu_go_bp
GO:0051450	myoblast proliferation	0.174792	1	1	-4.63773	1	6	ATOH8	mmu_go_bp
GO:0033602	negative regulation of dopamine secretion	0.174792	1	1	-4.63773	1	6	ENTPD1	mmu_go_bp
GO:0021559	trigeminal nerve development	0.174792	1	1	-4.63773	1	6	TIFAB	mmu_go_bp
GO:0032692	negative regulation of interleukin-1 production	0.174792	1	1	-4.63773	1	6	NLRP12	mmu_go_bp
GO:0043372	positive regulation of CD4-positive, alpha-beta T cell differentiation	0.174792	1	1	-4.63773	1	6	SASH3	mmu_go_bp
GO:2000821	regulation of grooming behavior	0.174792	1	1	-4.63773	1	6	CNTNAP4	mmu_go_bp
GO:0030072	peptide hormone secretion	0.174792	1	1	-4.63773	1	6	EDN3	mmu_go_bp
GO:0042471	ear morphogenesis	0.174792	1	1	-4.63773	1	6	GJB6	mmu_go_bp
GO:0086015	SA node cell action potential	0.174792	1	1	-4.63773	1	6	GJA5	mmu_go_bp
GO:0034405	response to fluid shear stress	0.174792	1	1	-4.63773	1	6	P2RX7	mmu_go_bp
GO:0046464	acylglycerol catabolic process	0.174792	1	1	-4.63773	1	6	ABHD2	mmu_go_bp
GO:0002860	positive regulation of natural killer cell mediated cytotoxicity directed against tumor cell target	0.174792	1	1	-4.63773	1	6	IL12B	mmu_go_bp
GO:0032269	negative regulation of cellular protein metabolic process	0.174792	1	1	-4.63773	1	6	EDNRB	mmu_go_bp
GO:0050974	detection of mechanical stimulus involved in sensory perception	0.174792	1	1	-4.63773	1	6	SERPINE2	mmu_go_bp
GO:0014842	regulation of skeletal muscle satellite cell proliferation	0.174792	1	1	-4.63773	1	6	ANGPT1	mmu_go_bp
GO:0050913	sensory perception of bitter taste	0.174792	1	1	-4.63773	1	6	PLCB2	mmu_go_bp
GO:0060742	epithelial cell differentiation involved in prostate gland development	0.174792	1	1	-4.63773	1	6	PLAUR	mmu_go_bp
GO:0033157	regulation of intracellular protein transport	0.174792	1	1	-4.63773	1	6	LCP1	mmu_go_bp
GO:0015722	canalicular bile acid transport	0.174792	1	1	-4.63773	1	6	ABCC3	mmu_go_bp
GO:0014894	response to denervation involved in regulation of muscle adaptation	0.174792	1	1	-4.63773	1	6	TRIM63	mmu_go_bp
GO:0060008	Sertoli cell differentiation	0.174792	1	1	-4.63773	1	6	TCF21	mmu_go_bp
GO:0070296	sarcoplasmic reticulum calcium ion transport	0.174792	1	1	-4.63773	1	6	ATP2A1	mmu_go_bp
GO:0036336	dendritic cell migration	0.174792	1	1	-4.63773	1	6	NLRP12	mmu_go_bp
GO:0070234	positive regulation of T cell apoptotic process	0.174792	1	1	-4.63773	1	6	SIGLEC1	mmu_go_bp
GO:1903980	positive regulation of microglial cell activation	0.174792	1	1	-4.63773	1	6	TREM2	mmu_go_bp
GO:0002138	retinoic acid biosynthetic process	0.174792	1	1	-4.63773	1	6	ALDH1A2	mmu_go_bp
GO:1903999	negative regulation of eating behavior	0.174792	1	1	-4.63773	1	6	CCK	mmu_go_bp
GO:0003056	regulation of vascular associated smooth muscle contraction	0.174792	1	1	-4.63773	1	6	P2RX1	mmu_go_bp
GO:0031999	negative regulation of fatty acid beta-oxidation	0.174792	1	1	-4.63773	1	6	ACACB	mmu_go_bp
GO:0072089	stem cell proliferation	0.174792	1	1	-4.63773	1	6		mmu_go_bp
GO:0032815	negative regulation of natural killer cell activation	0.174792	1	1	-4.63773	1	6	HAVCR2	mmu_go_bp
GO:0032819	positive regulation of natural killer cell proliferation	0.174792	1	1	-4.63773	1	6	IL12B	mmu_go_bp
GO:0032811	negative regulation of epinephrine secretion	0.174792	1	1	-4.63773	1	6	GCK	mmu_go_bp
GO:0019439	aromatic compound catabolic process	0.174792	1	1	-4.63773	1	6	PON1	mmu_go_bp
GO:1904894	positive regulation of receptor signaling pathway via STAT	0.174792	1	1	-4.63773	1	6	IL7R	mmu_go_bp
GO:0010626	negative regulation of Schwann cell proliferation	0.174792	1	1	-4.63773	1	6	SOX10	mmu_go_bp
GO:0030210	heparin biosynthetic process	0.174792	1	1	-4.63773	1	6	ANGPT1	mmu_go_bp
GO:1902262	apoptotic process involved in blood vessel morphogenesis	0.174792	1	1	-4.63773	1	6	SPI1	mmu_go_bp
GO:0060056	mammary gland involution	0.174792	1	1	-4.63773	1	6	IGFBP5	mmu_go_bp
GO:0045650	negative regulation of macrophage differentiation	0.174792	1	1	-4.63773	1	6	C1QC	mmu_go_bp
GO:0002925	positive regulation of humoral immune response mediated by circulating immunoglobulin	0.174792	1	1	-4.63773	1	6	PTPRC	mmu_go_bp
GO:0033631	cell-cell adhesion mediated by integrin	0.174792	1	1	-4.63773	1	6	PLPP3	mmu_go_bp
GO:0044770	cell cycle phase transition	0.174792	1	1	-4.63773	1	6	PTPRC	mmu_go_bp
GO:0021696	cerebellar cortex morphogenesis	0.174792	1	1	-4.63773	1	6	GLI1	mmu_go_bp
GO:0010572	positive regulation of platelet activation	0.174792	1	1	-4.63773	1	6	SELP	mmu_go_bp
GO:0009168	purine ribonucleoside monophosphate biosynthetic process	0.174792	1	1	-4.63773	1	6	ADA	mmu_go_bp
GO:0090258	negative regulation of mitochondrial fission	0.174792	1	1	-4.63773	1	6		mmu_go_bp
GO:1990743	protein sialylation	0.174792	1	1	-4.63773	1	6	ST6GAL1	mmu_go_bp
GO:0032526	response to retinoic acid	0.176084	1	1	-4.3418	3	46	LEFTY1,TEK,TIE1	mmu_go_bp
GO:0034605	cellular response to heat	0.176084	1	1	-4.3418	3	46	ANO1,SCARA5,STAC	mmu_go_bp
GO:0051930	regulation of sensory perception of pain	0.176084	1	1	-4.3418	3	46	CCK,CTSS,EDNRB	mmu_go_bp
GO:0006879	cellular iron ion homeostasis	0.183999	1	1	-4.37583	3	47	BMP6,SCARA5,SLC11A1	mmu_go_bp
GO:0007281	germ cell development	0.183999	1	1	-4.37583	3	47	CXCL12,CXCR4	mmu_go_bp
GO:0061484	hematopoietic stem cell homeostasis	0.185415	1	1	-4.51581	2	25	CRISPLD1,EMCN	mmu_go_bp
GO:0021983	pituitary gland development	0.185415	1	1	-4.51581	2	25	GLI1,PITX2	mmu_go_bp
GO:0022409	positive regulation of cell-cell adhesion	0.185415	1	1	-4.51581	2	25	ITGAL,RNASE10	mmu_go_bp
GO:0032691	negative regulation of interleukin-1 beta production	0.185415	1	1	-4.51581	2	25	NLRP3,TREM2	mmu_go_bp
GO:0070509	calcium ion import	0.185415	1	1	-4.51581	2	25	ATP2A1,GCK	mmu_go_bp
GO:0035024	negative regulation of Rho protein signal transduction	0.185415	1	1	-4.51581	2	25	ARAP3,MYOC	mmu_go_bp
GO:0010613	positive regulation of cardiac muscle hypertrophy	0.185415	1	1	-4.51581	2	25	NR4A3,PDE5A	mmu_go_bp
GO:0030183	B cell differentiation	0.190872	1	1	-3.86108	5	83	GIMAP1,HHEX,IKZF1,NFAM1,PTPRC	mmu_go_bp
GO:0001580	detection of chemical stimulus involved in sensory perception of bitter taste	0.192007	1	1	-4.40845	3	48	AZGP1,PLCB2	mmu_go_bp
GO:0051592	response to calcium ion	0.192007	1	1	-4.40845	3	48	KCNMB1,P2RX7,THBS1	mmu_go_bp
GO:0048593	camera-type eye morphogenesis	0.196927	1	1	-4.56391	2	26	COL8A1,COL8A2	mmu_go_bp
GO:0007205	protein kinase C-activating G protein-coupled receptor signaling pathway	0.196927	1	1	-4.56391	2	26	CCK,EDNRA	mmu_go_bp
GO:0045861	negative regulation of proteolysis	0.196927	1	1	-4.56391	2	26	SERPINE2,TIMP3	mmu_go_bp
GO:0034341	response to interferon-gamma	0.196927	1	1	-4.56391	2	26	SLC11A1	mmu_go_bp
GO:0006885	regulation of pH	0.196927	1	1	-4.56391	2	26	EDNRB	mmu_go_bp
GO:0030031	cell projection assembly	0.196927	1	1	-4.56391	2	26	PDGFB,RAC2	mmu_go_bp
GO:0008585	female gonad development	0.196927	1	1	-4.56391	2	26	FST,SERPINE1	mmu_go_bp
GO:0015711	organic anion transport	0.196927	1	1	-4.56391	2	26	ATP8B1,SLC22A6	mmu_go_bp
GO:0001678	cellular glucose homeostasis	0.196927	1	1	-4.56391	2	26	GCK,HK3	mmu_go_bp
GO:0071549	cellular response to dexamethasone stimulus	0.196927	1	1	-4.56391	2	26	TRIM63	mmu_go_bp
GO:0001890	placenta development	0.200099	1	1	-4.4397	3	49	ADA,SERPINE1,VWF	mmu_go_bp
GO:0048016	inositol phosphate-mediated signaling	0.200802	1	1	-4.75992	1	7	EDN3	mmu_go_bp
GO:0071281	cellular response to iron ion	0.200802	1	1	-4.75992	1	7	BMP6	mmu_go_bp
GO:0002232	leukocyte chemotaxis involved in inflammatory response	0.200802	1	1	-4.75992	1	7	SLAMF8	mmu_go_bp
GO:0002283	neutrophil activation involved in immune response	0.200802	1	1	-4.75992	1	7	TYROBP	mmu_go_bp
GO:0006621	protein retention in ER lumen	0.200802	1	1	-4.75992	1	7	KDELR3	mmu_go_bp
GO:0030728	ovulation	0.200802	1	1	-4.75992	1	7	PTGS2	mmu_go_bp
GO:0031622	positive regulation of fever generation	0.200802	1	1	-4.75992	1	7	PTGS2	mmu_go_bp
GO:0016458	gene silencing	0.200802	1	1	-4.75992	1	7	KCNQ1	mmu_go_bp
GO:0061072	iris morphogenesis	0.200802	1	1	-4.75992	1	7	PITX2	mmu_go_bp
GO:0034626	fatty acid elongation, polyunsaturated fatty acid	0.200802	1	1	-4.75992	1	7	ELOVL7	mmu_go_bp
GO:0034625	fatty acid elongation, monounsaturated fatty acid	0.200802	1	1	-4.75992	1	7	ELOVL7	mmu_go_bp
GO:0042270	protection from natural killer cell mediated cytotoxicity	0.200802	1	1	-4.75992	1	7		mmu_go_bp
GO:0045794	negative regulation of cell volume	0.200802	1	1	-4.75992	1	7	P2RX7	mmu_go_bp
GO:0006154	adenosine catabolic process	0.200802	1	1	-4.75992	1	7	ADA	mmu_go_bp
GO:0051180	vitamin transport	0.200802	1	1	-4.75992	1	7	AFM	mmu_go_bp
GO:2000647	negative regulation of stem cell proliferation	0.200802	1	1	-4.75992	1	7	FBLN1	mmu_go_bp
GO:0060536	cartilage morphogenesis	0.200802	1	1	-4.75992	1	7	SNAI1	mmu_go_bp
GO:0048842	positive regulation of axon extension involved in axon guidance	0.200802	1	1	-4.75992	1	7	CXCL12	mmu_go_bp
GO:0060501	positive regulation of epithelial cell proliferation involved in lung morphogenesis	0.200802	1	1	-4.75992	1	7	FGF7	mmu_go_bp
GO:0060971	embryonic heart tube left/right pattern formation	0.200802	1	1	-4.75992	1	7	PITX2	mmu_go_bp
GO:0048864	stem cell development	0.200802	1	1	-4.75992	1	7	PTPRC	mmu_go_bp
GO:0002674	negative regulation of acute inflammatory response	0.200802	1	1	-4.75992	1	7	NLRP3	mmu_go_bp
GO:0015671	oxygen transport	0.200802	1	1	-4.75992	1	7	MB	mmu_go_bp
GO:0003209	cardiac atrium morphogenesis	0.200802	1	1	-4.75992	1	7	ENG	mmu_go_bp
GO:2000491	positive regulation of hepatic stellate cell activation	0.200802	1	1	-4.75992	1	7	PDGFB	mmu_go_bp
GO:0015677	copper ion import	0.200802	1	1	-4.75992	1	7	STEAP4	mmu_go_bp
GO:1900223	positive regulation of amyloid-beta clearance	0.200802	1	1	-4.75992	1	7	TREM2	mmu_go_bp
GO:0045063	T-helper 1 cell differentiation	0.200802	1	1	-4.75992	1	7	TMEM98	mmu_go_bp
GO:0002385	mucosal immune response	0.200802	1	1	-4.75992	1	7		mmu_go_bp
GO:0150076	neuroinflammatory response	0.200802	1	1	-4.75992	1	7	TREM2	mmu_go_bp
GO:0072675	osteoclast fusion	0.200802	1	1	-4.75992	1	7	DCSTAMP	mmu_go_bp
GO:0003272	endocardial cushion formation	0.200802	1	1	-4.75992	1	7	BMP2	mmu_go_bp
GO:1901166	neural crest cell migration involved in autonomic nervous system development	0.200802	1	1	-4.75992	1	7	NRP2	mmu_go_bp
GO:1903348	positive regulation of bicellular tight junction assembly	0.200802	1	1	-4.75992	1	7	CLDN1	mmu_go_bp
GO:0010760	negative regulation of macrophage chemotaxis	0.200802	1	1	-4.75992	1	7	SLAMF8	mmu_go_bp
GO:0032534	regulation of microvillus assembly	0.200802	1	1	-4.75992	1	7	ATP8B1	mmu_go_bp
GO:0008064	regulation of actin polymerization or depolymerization	0.200802	1	1	-4.75992	1	7	WAS	mmu_go_bp
GO:0051707	response to other organism	0.200802	1	1	-4.75992	1	7		mmu_go_bp
GO:0060669	embryonic placenta morphogenesis	0.200802	1	1	-4.75992	1	7	VCAM1	mmu_go_bp
GO:0060664	epithelial cell proliferation involved in salivary gland morphogenesis	0.200802	1	1	-4.75992	1	7	PDGFB	mmu_go_bp
GO:0050861	positive regulation of B cell receptor signaling pathway	0.200802	1	1	-4.75992	1	7	NFAM1	mmu_go_bp
GO:0043270	positive regulation of ion transport	0.200802	1	1	-4.75992	1	7	P2RX1	mmu_go_bp
GO:2000553	positive regulation of T-helper 2 cell cytokine production	0.200802	1	1	-4.75992	1	7	NLRP3	mmu_go_bp
GO:0033194	response to hydroperoxide	0.200802	1	1	-4.75992	1	7	CD38	mmu_go_bp
GO:0060373	regulation of ventricular cardiac muscle cell membrane depolarization	0.200802	1	1	-4.75992	1	7	GJA5	mmu_go_bp
GO:0002467	germinal center formation	0.200802	1	1	-4.75992	1	7	KLHL6	mmu_go_bp
GO:0042904	9-cis-retinoic acid biosynthetic process	0.200802	1	1	-4.75992	1	7	ALDH1A2	mmu_go_bp
GO:1900118	negative regulation of execution phase of apoptosis	0.200802	1	1	-4.75992	1	7	CXCR3	mmu_go_bp
GO:0006857	oligopeptide transport	0.200802	1	1	-4.75992	1	7	SLC15A3	mmu_go_bp
GO:0002035	brain renin-angiotensin system	0.200802	1	1	-4.75992	1	7		mmu_go_bp
GO:0014009	glial cell proliferation	0.200802	1	1	-4.75992	1	7	LGI4	mmu_go_bp
GO:1902396	protein localization to bicellular tight junction	0.200802	1	1	-4.75992	1	7		mmu_go_bp
GO:0043401	steroid hormone mediated signaling pathway	0.200802	1	1	-4.75992	1	7	ABHD2	mmu_go_bp
GO:0014054	positive regulation of gamma-aminobutyric acid secretion	0.200802	1	1	-4.75992	1	7	P2RX7	mmu_go_bp
GO:0042509	regulation of tyrosine phosphorylation of STAT protein	0.200802	1	1	-4.75992	1	7	IL12B	mmu_go_bp
GO:0030578	PML body organization	0.200802	1	1	-4.75992	1	7	ETS1	mmu_go_bp
GO:0032730	positive regulation of interleukin-1 alpha production	0.200802	1	1	-4.75992	1	7	P2RX7	mmu_go_bp
GO:0016266	O-glycan processing	0.200802	1	1	-4.75992	1	7	GXYLT2	mmu_go_bp
GO:0007256	activation of JNKK activity	0.200802	1	1	-4.75992	1	7	NRK	mmu_go_bp
GO:0010894	negative regulation of steroid biosynthetic process	0.200802	1	1	-4.75992	1	7	BMP2	mmu_go_bp
GO:0043353	enucleate erythrocyte differentiation	0.200802	1	1	-4.75992	1	7	MB	mmu_go_bp
GO:0001955	blood vessel maturation	0.200802	1	1	-4.75992	1	7	RECK	mmu_go_bp
GO:0046879	hormone secretion	0.200802	1	1	-4.75992	1	7	ADM	mmu_go_bp
GO:0042045	epithelial fluid transport	0.200802	1	1	-4.75992	1	7	EDNRB	mmu_go_bp
GO:0010886	positive regulation of cholesterol storage	0.200802	1	1	-4.75992	1	7	MSR1	mmu_go_bp
GO:0002830	positive regulation of type 2 immune response	0.200802	1	1	-4.75992	1	7	NLRP3	mmu_go_bp
GO:0086014	atrial cardiac muscle cell action potential	0.200802	1	1	-4.75992	1	7	KCNQ1	mmu_go_bp
GO:0001960	negative regulation of cytokine-mediated signaling pathway	0.200802	1	1	-4.75992	1	7	PTPRC	mmu_go_bp
GO:0002819	regulation of adaptive immune response	0.200802	1	1	-4.75992	1	7	CD48	mmu_go_bp
GO:0022898	regulation of transmembrane transporter activity	0.200802	1	1	-4.75992	1	7	ACE2	mmu_go_bp
GO:0014807	regulation of somitogenesis	0.200802	1	1	-4.75992	1	7	PAX3	mmu_go_bp
GO:0002829	negative regulation of type 2 immune response	0.200802	1	1	-4.75992	1	7	IL27RA	mmu_go_bp
GO:0045162	clustering of voltage-gated sodium channels	0.200802	1	1	-4.75992	1	7	MYOC	mmu_go_bp
GO:0002438	acute inflammatory response to antigenic stimulus	0.200802	1	1	-4.75992	1	7	ICAM1	mmu_go_bp
GO:0060712	spongiotrophoblast layer development	0.200802	1	1	-4.75992	1	7	ADM	mmu_go_bp
GO:0050920	regulation of chemotaxis	0.200802	1	1	-4.75992	1	7	CXCR4	mmu_go_bp
GO:1900020	positive regulation of protein kinase C activity	0.200802	1	1	-4.75992	1	7	ROR2	mmu_go_bp
GO:0035022	positive regulation of Rac protein signal transduction	0.200802	1	1	-4.75992	1	7	DOCK2	mmu_go_bp
GO:0034162	toll-like receptor 9 signaling pathway	0.200802	1	1	-4.75992	1	7	HAVCR2	mmu_go_bp
GO:0060440	trachea formation	0.200802	1	1	-4.75992	1	7	TGFBR2	mmu_go_bp
GO:0032808	lacrimal gland development	0.200802	1	1	-4.75992	1	7	SOX10	mmu_go_bp
GO:0071578	zinc ion import across plasma membrane	0.200802	1	1	-4.75992	1	7	SLC39A12	mmu_go_bp
GO:0051971	positive regulation of transmission of nerve impulse	0.200802	1	1	-4.75992	1	7	CHRNB4	mmu_go_bp
GO:0061312	BMP signaling pathway involved in heart development	0.200802	1	1	-4.75992	1	7	BMP2	mmu_go_bp
GO:0061314	Notch signaling involved in heart development	0.200802	1	1	-4.75992	1	7	SNAI1	mmu_go_bp
GO:0140059	dendrite arborization	0.200802	1	1	-4.75992	1	7	IGF2BP1	mmu_go_bp
GO:0060455	negative regulation of gastric acid secretion	0.200802	1	1	-4.75992	1	7	OXTR	mmu_go_bp
GO:1903142	positive regulation of establishment of endothelial barrier	0.200802	1	1	-4.75992	1	7	S1PR2	mmu_go_bp
GO:0019367	fatty acid elongation, saturated fatty acid	0.200802	1	1	-4.75992	1	7	ELOVL7	mmu_go_bp
GO:0045656	negative regulation of monocyte differentiation	0.200802	1	1	-4.75992	1	7	INPP5D	mmu_go_bp
GO:0014909	smooth muscle cell migration	0.200802	1	1	-4.75992	1	7	ITGB3	mmu_go_bp
GO:0045661	regulation of myoblast differentiation	0.200802	1	1	-4.75992	1	7	CD53	mmu_go_bp
GO:0051099	positive regulation of binding	0.200802	1	1	-4.75992	1	7	PON1	mmu_go_bp
GO:0044351	macropinocytosis	0.200802	1	1	-4.75992	1	7	DOCK2	mmu_go_bp
GO:0035881	amacrine cell differentiation	0.200802	1	1	-4.75992	1	7	IKZF1	mmu_go_bp
GO:0006085	acetyl-CoA biosynthetic process	0.200802	1	1	-4.75992	1	7	ACSS1	mmu_go_bp
GO:0051045	negative regulation of membrane protein ectodomain proteolysis	0.200802	1	1	-4.75992	1	7	TIMP3	mmu_go_bp
GO:2000726	negative regulation of cardiac muscle cell differentiation	0.200802	1	1	-4.75992	1	7	BMP2	mmu_go_bp
GO:0045630	positive regulation of T-helper 2 cell differentiation	0.200802	1	1	-4.75992	1	7	NLRP3	mmu_go_bp
GO:0043067	regulation of programmed cell death	0.200802	1	1	-4.75992	1	7	CXCR4	mmu_go_bp
GO:1900426	positive regulation of defense response to bacterium	0.200802	1	1	-4.75992	1	7	HAVCR2	mmu_go_bp
GO:0009143	nucleoside triphosphate catabolic process	0.200802	1	1	-4.75992	1	7	SMPDL3A	mmu_go_bp
GO:0043031	negative regulation of macrophage activation	0.200802	1	1	-4.75992	1	7	ADGRF5	mmu_go_bp
GO:0048752	semicircular canal morphogenesis	0.200802	1	1	-4.75992	1	7	NR4A3	mmu_go_bp
GO:0010467	gene expression	0.207016	1	1	-4.02714	5	89	CFH,EGR2,MYHAS,P2RX7,SVEP1	mmu_go_bp
GO:0001541	ovarian follicle development	0.208271	1	1	-4.46964	3	50	ANGPT1,FGF7	mmu_go_bp
GO:0071560	cellular response to transforming growth factor beta stimulus	0.208271	1	1	-4.46964	3	50	ACVRL1,DAB2,SERPINE1	mmu_go_bp
GO:0048844	artery morphogenesis	0.208524	1	1	-4.60892	2	27	ENG,GJA5	mmu_go_bp
GO:0045453	bone resorption	0.208524	1	1	-4.60892	2	27	CTSS,RAC2	mmu_go_bp
GO:0090103	cochlea morphogenesis	0.208524	1	1	-4.60892	2	27	FZD2,TIFAB	mmu_go_bp
GO:0003073	regulation of systemic arterial blood pressure	0.208524	1	1	-4.60892	2	27	ADM,GJA5	mmu_go_bp
GO:0045671	negative regulation of osteoclast differentiation	0.208524	1	1	-4.60892	2	27	INPP5D	mmu_go_bp
GO:0060425	lung morphogenesis	0.208524	1	1	-4.60892	2	27	TCF21,TGFBR2	mmu_go_bp
GO:1901216	positive regulation of neuron death	0.216516	1	1	-4.49833	3	51	C1QA,FCGR2B,TYROBP	mmu_go_bp
GO:0097190	apoptotic signaling pathway	0.216516	1	1	-4.49833	3	51	CD28,PTGIS,TYROBP	mmu_go_bp
GO:0019933	cAMP-mediated signaling	0.220188	1	1	-4.65109	2	28	ADGRG6,PDE7B	mmu_go_bp
GO:0001892	embryonic placenta development	0.220188	1	1	-4.65109	2	28	FOXD3,PDGFB	mmu_go_bp
GO:0048247	lymphocyte chemotaxis	0.220188	1	1	-4.65109	2	28	CCL19,CCL22	mmu_go_bp
GO:0009954	proximal/distal pattern formation	0.220188	1	1	-4.65109	2	28	ALDH1A2,GLI1	mmu_go_bp
GO:0030517	negative regulation of axon extension	0.220188	1	1	-4.65109	2	28	NTN1,SEMA3G	mmu_go_bp
GO:0035904	aorta development	0.220188	1	1	-4.65109	2	28	CXCR4,PLXND1	mmu_go_bp
GO:0045216	cell-cell junction organization	0.220188	1	1	-4.65109	2	28	CLDN1,XIRP2	mmu_go_bp
GO:0006816	calcium ion transport	0.220799	1	1	-3.95353	7	142	ATP2A1,ATP2A3,CALCRL,CYSLTR1,MCOLN2,P2RX7,SLC24A5	mmu_go_bp
GO:0050852	T cell receptor signaling pathway	0.224056	1	1	-4.14713	5	94	CD28,LCP2,PTPRC,THEMIS2	mmu_go_bp
GO:0050714	positive regulation of protein secretion	0.224828	1	1	-4.52582	3	52	P2RX7,TREM2,VEGFC	mmu_go_bp
GO:0030216	keratinocyte differentiation	0.224828	1	1	-4.52582	3	52	CLIC4,PTGS2,WNT16	mmu_go_bp
GO:0061469	regulation of type B pancreatic cell proliferation	0.225993	1	1	-4.86148	1	8	NR4A3	mmu_go_bp
GO:2000144	positive regulation of DNA-templated transcription, initiation	0.225993	1	1	-4.86148	1	8	MITF	mmu_go_bp
GO:1902533	positive regulation of intracellular signal transduction	0.225993	1	1	-4.86148	1	8	TEK	mmu_go_bp
GO:0006685	sphingomyelin catabolic process	0.225993	1	1	-4.86148	1	8	SMPDL3A	mmu_go_bp
GO:0003179	heart valve morphogenesis	0.225993	1	1	-4.86148	1	8	ADAMTS9	mmu_go_bp
GO:0016049	cell growth	0.225993	1	1	-4.86148	1	8	LEFTY1	mmu_go_bp
GO:0010224	response to UV-B	0.225993	1	1	-4.86148	1	8	IL12B	mmu_go_bp
GO:0045743	positive regulation of fibroblast growth factor receptor signaling pathway	0.225993	1	1	-4.86148	1	8	PDGFB	mmu_go_bp
GO:2000628	regulation of miRNA metabolic process	0.225993	1	1	-4.86148	1	8		mmu_go_bp
GO:2000643	positive regulation of early endosome to late endosome transport	0.225993	1	1	-4.86148	1	8	DAB2	mmu_go_bp
GO:0032026	response to magnesium ion	0.225993	1	1	-4.86148	1	8	THBS1	mmu_go_bp
GO:0060539	diaphragm development	0.225993	1	1	-4.86148	1	8	TCF21	mmu_go_bp
GO:0060964	regulation of gene silencing by miRNA	0.225993	1	1	-4.86148	1	8		mmu_go_bp
GO:0048845	venous blood vessel morphogenesis	0.225993	1	1	-4.86148	1	8	ENG	mmu_go_bp
GO:0048846	axon extension involved in axon guidance	0.225993	1	1	-4.86148	1	8	NRP2	mmu_go_bp
GO:0002367	cytokine production involved in immune response	0.225993	1	1	-4.86148	1	8	NLRP3	mmu_go_bp
GO:0071394	cellular response to testosterone stimulus	0.225993	1	1	-4.86148	1	8	SPP1	mmu_go_bp
GO:0010827	regulation of glucose transmembrane transport	0.225993	1	1	-4.86148	1	8	EDNRA	mmu_go_bp
GO:0003283	atrial septum development	0.225993	1	1	-4.86148	1	8	GJA5	mmu_go_bp
GO:0021978	telencephalon regionalization	0.225993	1	1	-4.86148	1	8	BMP2	mmu_go_bp
GO:0007127	meiosis I	0.225993	1	1	-4.86148	1	8	M1AP	mmu_go_bp
GO:0021884	forebrain neuron development	0.225993	1	1	-4.86148	1	8	LHX6	mmu_go_bp
GO:0010766	negative regulation of sodium ion transport	0.225993	1	1	-4.86148	1	8	SERPINE2	mmu_go_bp
GO:0035630	bone mineralization involved in bone maturation	0.225993	1	1	-4.86148	1	8	BMP2	mmu_go_bp
GO:0002726	positive regulation of T cell cytokine production	0.225993	1	1	-4.86148	1	8	SASH3	mmu_go_bp
GO:0070828	heterochromatin organization	0.225993	1	1	-4.86148	1	8	SNAI1	mmu_go_bp
GO:2000987	positive regulation of behavioral fear response	0.225993	1	1	-4.86148	1	8	CCK	mmu_go_bp
GO:0061518	microglial cell proliferation	0.225993	1	1	-4.86148	1	8	TREM2	mmu_go_bp
GO:1901522	positive regulation of transcription from RNA polymerase II promoter involved in cellular response to chemical stimulus	0.225993	1	1	-4.86148	1	8	BMP2	mmu_go_bp
GO:0034393	positive regulation of smooth muscle cell apoptotic process	0.225993	1	1	-4.86148	1	8	IL12B	mmu_go_bp
GO:0034392	negative regulation of smooth muscle cell apoptotic process	0.225993	1	1	-4.86148	1	8		mmu_go_bp
GO:0043266	regulation of potassium ion transport	0.225993	1	1	-4.86148	1	8	GCK	mmu_go_bp
GO:0045446	endothelial cell differentiation	0.225993	1	1	-4.86148	1	8	CXCR4	mmu_go_bp
GO:0060603	mammary gland duct morphogenesis	0.225993	1	1	-4.86148	1	8	NTN1	mmu_go_bp
GO:1990961	xenobiotic detoxification by transmembrane export across the plasma membrane	0.225993	1	1	-4.86148	1	8		mmu_go_bp
GO:0043297	apical junction assembly	0.225993	1	1	-4.86148	1	8	CLDN19	mmu_go_bp
GO:0005513	detection of calcium ion	0.225993	1	1	-4.86148	1	8	KCNMB1	mmu_go_bp
GO:0060371	regulation of atrial cardiac muscle cell membrane depolarization	0.225993	1	1	-4.86148	1	8	GJA5	mmu_go_bp
GO:2001236	regulation of extrinsic apoptotic signaling pathway	0.225993	1	1	-4.86148	1	8	PTPRC	mmu_go_bp
GO:0003376	sphingosine-1-phosphate receptor signaling pathway	0.225993	1	1	-4.86148	1	8	S1PR2	mmu_go_bp
GO:0061299	retina vasculature morphogenesis in camera-type eye	0.225993	1	1	-4.86148	1	8	CLIC4	mmu_go_bp
GO:0032713	negative regulation of interleukin-4 production	0.225993	1	1	-4.86148	1	8	SCGB1A1	mmu_go_bp
GO:0042976	activation of Janus kinase activity	0.225993	1	1	-4.86148	1	8		mmu_go_bp
GO:0032732	positive regulation of interleukin-1 production	0.225993	1	1	-4.86148	1	8	HAVCR2	mmu_go_bp
GO:0086011	membrane repolarization during action potential	0.225993	1	1	-4.86148	1	8	KCNQ1	mmu_go_bp
GO:0032229	negative regulation of synaptic transmission, GABAergic	0.225993	1	1	-4.86148	1	8	CNR2	mmu_go_bp
GO:0046471	phosphatidylglycerol metabolic process	0.225993	1	1	-4.86148	1	8	PLA2G2E	mmu_go_bp
GO:0035360	positive regulation of peroxisome proliferator activated receptor signaling pathway	0.225993	1	1	-4.86148	1	8	PTGIS	mmu_go_bp
GO:1900015	regulation of cytokine production involved in inflammatory response	0.225993	1	1	-4.86148	1	8	PLD4	mmu_go_bp
GO:1900027	regulation of ruffle assembly	0.225993	1	1	-4.86148	1	8	ICAM1	mmu_go_bp
GO:0060463	lung lobe morphogenesis	0.225993	1	1	-4.86148	1	8	TGFBR2	mmu_go_bp
GO:0060075	regulation of resting membrane potential	0.225993	1	1	-4.86148	1	8	TREM2	mmu_go_bp
GO:0030219	megakaryocyte differentiation	0.225993	1	1	-4.86148	1	8	TAL1	mmu_go_bp
GO:0006584	catecholamine metabolic process	0.225993	1	1	-4.86148	1	8	DDC	mmu_go_bp
GO:0038166	angiotensin-activated signaling pathway	0.225993	1	1	-4.86148	1	8		mmu_go_bp
GO:0045602	negative regulation of endothelial cell differentiation	0.225993	1	1	-4.86148	1	8	ACVRL1	mmu_go_bp
GO:0045627	positive regulation of T-helper 1 cell differentiation	0.225993	1	1	-4.86148	1	8	CCL19	mmu_go_bp
GO:0031497	chromatin assembly	0.225993	1	1	-4.86148	1	8	M1AP	mmu_go_bp
GO:0009134	nucleoside diphosphate catabolic process	0.225993	1	1	-4.86148	1	8	ENTPD1	mmu_go_bp
GO:0071559	response to transforming growth factor beta	0.225993	1	1	-4.86148	1	8	RUNX3	mmu_go_bp
GO:0003406	retinal pigment epithelium development	0.225993	1	1	-4.86148	1	8	CFH	mmu_go_bp
GO:0048729	tissue morphogenesis	0.225993	1	1	-4.86148	1	8	HHEX	mmu_go_bp
GO:0006930	substrate-dependent cell migration, cell extension	0.225993	1	1	-4.86148	1	8	NTN1	mmu_go_bp
GO:0045217	cell-cell junction maintenance	0.225993	1	1	-4.86148	1	8	MPZ	mmu_go_bp
GO:0071985	multivesicular body sorting pathway	0.225993	1	1	-4.86148	1	8	RAB27A	mmu_go_bp
GO:0008340	determination of adult lifespan	0.231904	1	1	-4.6906	2	29	CFH,INPP5D	mmu_go_bp
GO:0043122	regulation of I-kappaB kinase/NF-kappaB signaling	0.231904	1	1	-4.6906	2	29	ANGPT1,NLRP12	mmu_go_bp
GO:0099175	regulation of postsynapse organization	0.231904	1	1	-4.6906	2	29	NRP2,SRGN	mmu_go_bp
GO:0010800	positive regulation of peptidyl-threonine phosphorylation	0.231904	1	1	-4.6906	2	29	S1PR2	mmu_go_bp
GO:0048169	regulation of long-term neuronal synaptic plasticity	0.231904	1	1	-4.6906	2	29	FCGR2B,S100B	mmu_go_bp
GO:0046718	viral entry into host cell	0.231904	1	1	-4.6906	2	29	ACE2,ITGB3	mmu_go_bp
GO:0001954	positive regulation of cell-matrix adhesion	0.231904	1	1	-4.6906	2	29	ITGB3,VEGFC	mmu_go_bp
GO:0070527	platelet aggregation	0.231904	1	1	-4.6906	2	29	CFH,ITGB3	mmu_go_bp
GO:0045662	negative regulation of myoblast differentiation	0.231904	1	1	-4.6906	2	29	CMTM5,CXCL10	mmu_go_bp
GO:0048738	cardiac muscle tissue development	0.231904	1	1	-4.6906	2	29	ALDH1A2,PITX2	mmu_go_bp
GO:0035690	cellular response to drug	0.233201	1	1	-4.55216	3	53	KCNQ1,SERPINE1,SLAMF8	mmu_go_bp
GO:0045600	positive regulation of fat cell differentiation	0.233201	1	1	-4.55216	3	53	BMP2,CCDC3,RARRES2	mmu_go_bp
GO:0032755	positive regulation of interleukin-6 production	0.235648	1	1	-4.2119	5	97	LAPTM5,LILRA5,P2RX7,POU2AF1,TYROBP	mmu_go_bp
GO:0007264	small GTPase mediated signal transduction	0.235648	1	1	-4.2119	5	97	ARHGAP30,DOCK10,DOCK2,RAC2,VAV1	mmu_go_bp
GO:0007601	visual perception	0.240067	1	1	-4.07436	7	149	CFH,COL11A1,LAMC3,LRAT,LUM,MFRP,SLC45A2	mmu_go_bp
GO:0007566	embryo implantation	0.241628	1	1	-4.57738	3	54	PTGIS,PTGS2,RECK	mmu_go_bp
GO:0007266	Rho protein signal transduction	0.241628	1	1	-4.57738	3	54	EDNRA,PECAM1	mmu_go_bp
GO:0030218	erythrocyte differentiation	0.241628	1	1	-4.57738	3	54	IKZF1,SPI1,TAL1	mmu_go_bp
GO:0043547	positive regulation of GTPase activity	0.243125	1	1	-4.09026	7	150	ARAP3,CCL19,CCL22,DOCK10,ICAM1,RGS1,VAV1	mmu_go_bp
GO:0031641	regulation of myelination	0.243656	1	1	-4.72764	2	30	LGI4,TNFRSF1B	mmu_go_bp
GO:0001774	microglial cell activation	0.243656	1	1	-4.72764	2	30	C1QA,TREM2	mmu_go_bp
GO:1902042	negative regulation of extrinsic apoptotic signaling pathway via death domain receptors	0.243656	1	1	-4.72764	2	30	ICAM1,SERPINE1	mmu_go_bp
GO:0043392	negative regulation of DNA binding	0.243656	1	1	-4.72764	2	30	GZMA,WFIKKN2	mmu_go_bp
GO:0072594	establishment of protein localization to organelle	0.250392	1	1	-4.9473	1	9	TSPAN10	mmu_go_bp
GO:0072540	T-helper 17 cell lineage commitment	0.250392	1	1	-4.9473	1	9	LY9	mmu_go_bp
GO:0051602	response to electrical stimulus	0.250392	1	1	-4.9473	1	9	P2RX7	mmu_go_bp
GO:2001046	positive regulation of integrin-mediated signaling pathway	0.250392	1	1	-4.9473	1	9	DAB2	mmu_go_bp
GO:0006670	sphingosine metabolic process	0.250392	1	1	-4.9473	1	9	PLPP3	mmu_go_bp
GO:0061032	visceral serous pericardium development	0.250392	1	1	-4.9473	1	9	VCAM1	mmu_go_bp
GO:0060947	cardiac vascular smooth muscle cell differentiation	0.250392	1	1	-4.9473	1	9	PDGFB	mmu_go_bp
GO:0010642	negative regulation of platelet-derived growth factor receptor signaling pathway	0.250392	1	1	-4.9473	1	9	PTGIR	mmu_go_bp
GO:0055119	relaxation of cardiac muscle	0.250392	1	1	-4.9473	1	9	PDE5A	mmu_go_bp
GO:0032480	negative regulation of type I interferon production	0.250392	1	1	-4.9473	1	9	HAVCR2	mmu_go_bp
GO:0032471	negative regulation of endoplasmic reticulum calcium ion concentration	0.250392	1	1	-4.9473	1	9	ATP2A1	mmu_go_bp
GO:1902093	positive regulation of flagellated sperm motility	0.250392	1	1	-4.9473	1	9	RNASE10	mmu_go_bp
GO:0006196	AMP catabolic process	0.250392	1	1	-4.9473	1	9	ADA	mmu_go_bp
GO:0055123	digestive system development	0.250392	1	1	-4.9473	1	9	PITX2	mmu_go_bp
GO:0070307	lens fiber cell development	0.250392	1	1	-4.9473	1	9	TMOD1	mmu_go_bp
GO:0003208	cardiac ventricle morphogenesis	0.250392	1	1	-4.9473	1	9	ENG	mmu_go_bp
GO:0070474	positive regulation of uterine smooth muscle contraction	0.250392	1	1	-4.9473	1	9	OXTR	mmu_go_bp
GO:2000048	negative regulation of cell-cell adhesion mediated by cadherin	0.250392	1	1	-4.9473	1	9	BMP6	mmu_go_bp
GO:0061549	sympathetic ganglion development	0.250392	1	1	-4.9473	1	9	NRP2	mmu_go_bp
GO:0086009	membrane repolarization	0.250392	1	1	-4.9473	1	9	KCNQ1	mmu_go_bp
GO:0032623	interleukin-2 production	0.250392	1	1	-4.9473	1	9	SLC11A1	mmu_go_bp
GO:0097094	craniofacial suture morphogenesis	0.250392	1	1	-4.9473	1	9	TIFAB	mmu_go_bp
GO:0048539	bone marrow development	0.250392	1	1	-4.9473	1	9	PTPRC	mmu_go_bp
GO:0002320	lymphoid progenitor cell differentiation	0.250392	1	1	-4.9473	1	9	SPI1	mmu_go_bp
GO:0035234	ectopic germ cell programmed cell death	0.250392	1	1	-4.9473	1	9		mmu_go_bp
GO:2000562	negative regulation of CD4-positive, alpha-beta T cell proliferation	0.250392	1	1	-4.9473	1	9	VSIR	mmu_go_bp
GO:0046321	positive regulation of fatty acid oxidation	0.250392	1	1	-4.9473	1	9	NR4A3	mmu_go_bp
GO:0046322	negative regulation of fatty acid oxidation	0.250392	1	1	-4.9473	1	9	ACACB	mmu_go_bp
GO:0046085	adenosine metabolic process	0.250392	1	1	-4.9473	1	9	ADA	mmu_go_bp
GO:0060346	bone trabecula formation	0.250392	1	1	-4.9473	1	9	FBN2	mmu_go_bp
GO:1903265	positive regulation of tumor necrosis factor-mediated signaling pathway	0.250392	1	1	-4.9473	1	9	LAPTM5	mmu_go_bp
GO:0019732	antifungal humoral response	0.250392	1	1	-4.9473	1	9	RARRES2	mmu_go_bp
GO:0010873	positive regulation of cholesterol esterification	0.250392	1	1	-4.9473	1	9		mmu_go_bp
GO:0010888	negative regulation of lipid storage	0.250392	1	1	-4.9473	1	9	ITGB3	mmu_go_bp
GO:0043304	regulation of mast cell degranulation	0.250392	1	1	-4.9473	1	9	RAC2	mmu_go_bp
GO:0042487	regulation of odontogenesis of dentin-containing tooth	0.250392	1	1	-4.9473	1	9	BMP2	mmu_go_bp
GO:0001973	G protein-coupled adenosine receptor signaling pathway	0.250392	1	1	-4.9473	1	9	ADORA3	mmu_go_bp
GO:0002821	positive regulation of adaptive immune response	0.250392	1	1	-4.9473	1	9	SASH3	mmu_go_bp
GO:0046415	urate metabolic process	0.250392	1	1	-4.9473	1	9	SLC16A9	mmu_go_bp
GO:0042063	gliogenesis	0.250392	1	1	-4.9473	1	9	LGI4	mmu_go_bp
GO:0060710	chorio-allantoic fusion	0.250392	1	1	-4.9473	1	9	VCAM1	mmu_go_bp
GO:0070995	NADPH oxidation	0.250392	1	1	-4.9473	1	9	FMO1	mmu_go_bp
GO:0045588	positive regulation of gamma-delta T cell differentiation	0.250392	1	1	-4.9473	1	9	PTPRC	mmu_go_bp
GO:0060485	mesenchyme development	0.250392	1	1	-4.9473	1	9	BMP2	mmu_go_bp
GO:0050671	positive regulation of lymphocyte proliferation	0.250392	1	1	-4.9473	1	9	IL12B	mmu_go_bp
GO:0050691	regulation of defense response to virus by host	0.250392	1	1	-4.9473	1	9	MMP12	mmu_go_bp
GO:2000253	positive regulation of feeding behavior	0.250392	1	1	-4.9473	1	9	NR4A3	mmu_go_bp
GO:0023035	CD40 signaling pathway	0.250392	1	1	-4.9473	1	9	CD86	mmu_go_bp
GO:2000288	positive regulation of myoblast proliferation	0.250392	1	1	-4.9473	1	9	PITX2	mmu_go_bp
GO:0050650	chondroitin sulfate proteoglycan biosynthetic process	0.250392	1	1	-4.9473	1	9	CYTL1	mmu_go_bp
GO:0044849	estrous cycle	0.250392	1	1	-4.9473	1	9	ENPP2	mmu_go_bp
GO:0060040	retinal bipolar neuron differentiation	0.250392	1	1	-4.9473	1	9	IKZF1	mmu_go_bp
GO:1901385	regulation of voltage-gated calcium channel activity	0.250392	1	1	-4.9473	1	9	STAC	mmu_go_bp
GO:0099509	regulation of presynaptic cytosolic calcium ion concentration	0.250392	1	1	-4.9473	1	9	P2RX1	mmu_go_bp
GO:1903589	positive regulation of blood vessel endothelial cell proliferation involved in sprouting angiogenesis	0.250392	1	1	-4.9473	1	9		mmu_go_bp
GO:0006032	chitin catabolic process	0.250392	1	1	-4.9473	1	9		mmu_go_bp
GO:0033622	integrin activation	0.250392	1	1	-4.9473	1	9	CXCL12	mmu_go_bp
GO:0006084	acetyl-CoA metabolic process	0.250392	1	1	-4.9473	1	9	ACACB	mmu_go_bp
GO:0010591	regulation of lamellipodium assembly	0.250392	1	1	-4.9473	1	9	WAS	mmu_go_bp
GO:0051055	negative regulation of lipid biosynthetic process	0.250392	1	1	-4.9473	1	9	CCDC3	mmu_go_bp
GO:0060426	lung vasculature development	0.250392	1	1	-4.9473	1	9	TCF21	mmu_go_bp
GO:2000774	positive regulation of cellular senescence	0.250392	1	1	-4.9473	1	9		mmu_go_bp
GO:0003416	endochondral bone growth	0.250392	1	1	-4.9473	1	9	OSTN	mmu_go_bp
GO:0070633	transepithelial transport	0.250392	1	1	-4.9473	1	9		mmu_go_bp
GO:0006929	substrate-dependent cell migration	0.250392	1	1	-4.9473	1	9	PDGFB	mmu_go_bp
GO:0001696	gastric acid secretion	0.250392	1	1	-4.9473	1	9	SLC26A7	mmu_go_bp
GO:0002230	positive regulation of defense response to virus by host	0.255432	1	1	-4.76238	2	31	IL12B,IL12RB1	mmu_go_bp
GO:0031638	zymogen activation	0.255432	1	1	-4.76238	2	31	CD5L,VSIR	mmu_go_bp
GO:0045089	positive regulation of innate immune response	0.255432	1	1	-4.76238	2	31	HAVCR2	mmu_go_bp
GO:0048535	lymph node development	0.255432	1	1	-4.76238	2	31	IKZF1,IL7R	mmu_go_bp
GO:0043408	regulation of MAPK cascade	0.255432	1	1	-4.76238	2	31	MYOC	mmu_go_bp
GO:1903078	positive regulation of protein localization to plasma membrane	0.258624	1	1	-4.62465	3	56	NKD2,STAC,TREM2	mmu_go_bp
GO:0001701	in utero embryonic development	0.260747	1	1	-3.63367	14	328	ACVRL1,ADA,ANGPT1,BMP2,DAB2,DLL3,EDNRA,EXOC3L2,FOXD3,HHEX,PITX2,SOX10,TGFBR2,TIE1	mmu_go_bp
GO:0012501	programmed cell death	0.267217	1	1	-4.79497	2	32	EDA2R,P2RX7	mmu_go_bp
GO:0051497	negative regulation of stress fiber assembly	0.267217	1	1	-4.79497	2	32	MYOC,WAS	mmu_go_bp
GO:0001958	endochondral ossification	0.267217	1	1	-4.79497	2	32	BMP6,TMEM119	mmu_go_bp
GO:0030001	metal ion transport	0.267217	1	1	-4.79497	2	32	SLC11A1,SLC39A12	mmu_go_bp
GO:0031016	pancreas development	0.267217	1	1	-4.79497	2	32	ALDH1A2,HHEX	mmu_go_bp
GO:0060135	maternal process involved in female pregnancy	0.274023	1	1	-5.02069	1	10	HAVCR2	mmu_go_bp
GO:0070365	hepatocyte differentiation	0.274023	1	1	-5.02069	1	10	HHEX	mmu_go_bp
GO:0032926	negative regulation of activin receptor signaling pathway	0.274023	1	1	-5.02069	1	10	FST	mmu_go_bp
GO:0019953	sexual reproduction	0.274023	1	1	-5.02069	1	10	SELENOP	mmu_go_bp
GO:0050764	regulation of phagocytosis	0.274023	1	1	-5.02069	1	10	PTPRC	mmu_go_bp
GO:0071223	cellular response to lipoteichoic acid	0.274023	1	1	-5.02069	1	10	TREM2	mmu_go_bp
GO:0045814	negative regulation of gene expression, epigenetic	0.274023	1	1	-5.02069	1	10	SPI1	mmu_go_bp
GO:0051252	regulation of RNA metabolic process	0.274023	1	1	-5.02069	1	10	IGF2BP1	mmu_go_bp
GO:0032940	secretion by cell	0.274023	1	1	-5.02069	1	10	SERPINE2	mmu_go_bp
GO:0010745	negative regulation of macrophage derived foam cell differentiation	0.274023	1	1	-5.02069	1	10	ITGB3	mmu_go_bp
GO:0046638	positive regulation of alpha-beta T cell differentiation	0.274023	1	1	-5.02069	1	10	ADA	mmu_go_bp
GO:0044406	adhesion of symbiont to host	0.274023	1	1	-5.02069	1	10	ICAM1	mmu_go_bp
GO:0090394	negative regulation of excitatory postsynaptic potential	0.274023	1	1	-5.02069	1	10	S1PR2	mmu_go_bp
GO:0070782	phosphatidylserine exposure on apoptotic cell surface	0.274023	1	1	-5.02069	1	10	PLSCR2	mmu_go_bp
GO:0006739	NADP metabolic process	0.274023	1	1	-5.02069	1	10	GCK	mmu_go_bp
GO:0010828	positive regulation of glucose transmembrane transport	0.274023	1	1	-5.02069	1	10	NR4A3	mmu_go_bp
GO:0007220	Notch receptor processing	0.274023	1	1	-5.02069	1	10		mmu_go_bp
GO:0045906	negative regulation of vasoconstriction	0.274023	1	1	-5.02069	1	10	ADM	mmu_go_bp
GO:0030431	sleep	0.274023	1	1	-5.02069	1	10	OXTR	mmu_go_bp
GO:0035646	endosome to melanosome transport	0.274023	1	1	-5.02069	1	10	RAB38	mmu_go_bp
GO:0002315	marginal zone B cell differentiation	0.274023	1	1	-5.02069	1	10	DOCK10	mmu_go_bp
GO:1902808	positive regulation of cell cycle G1/S phase transition	0.274023	1	1	-5.02069	1	10	GLI1	mmu_go_bp
GO:0090009	primitive streak formation	0.274023	1	1	-5.02069	1	10	HHEX	mmu_go_bp
GO:0140115	export across plasma membrane	0.274023	1	1	-5.02069	1	10		mmu_go_bp
GO:0000290	deadenylation-dependent decapping of nuclear-transcribed mRNA	0.274023	1	1	-5.02069	1	10	PATL2	mmu_go_bp
GO:1900121	negative regulation of receptor binding	0.274023	1	1	-5.02069	1	10	ATP2A3	mmu_go_bp
GO:0071467	cellular response to pH	0.274023	1	1	-5.02069	1	10	HVCN1	mmu_go_bp
GO:0006013	mannose metabolic process	0.274023	1	1	-5.02069	1	10	GCK	mmu_go_bp
GO:0033603	positive regulation of dopamine secretion	0.274023	1	1	-5.02069	1	10	CXCL12	mmu_go_bp
GO:1904058	positive regulation of sensory perception of pain	0.274023	1	1	-5.02069	1	10	CCK	mmu_go_bp
GO:0042048	olfactory behavior	0.274023	1	1	-5.02069	1	10	LMX1B	mmu_go_bp
GO:0007292	female gamete generation	0.274023	1	1	-5.02069	1	10	M1AP	mmu_go_bp
GO:0021587	cerebellum morphogenesis	0.274023	1	1	-5.02069	1	10	LMX1B	mmu_go_bp
GO:0060306	regulation of membrane repolarization	0.274023	1	1	-5.02069	1	10	KCNQ1	mmu_go_bp
GO:0061626	pharyngeal arch artery morphogenesis	0.274023	1	1	-5.02069	1	10	ADGRF5	mmu_go_bp
GO:0048672	positive regulation of collateral sprouting	0.274023	1	1	-5.02069	1	10	LPAR3	mmu_go_bp
GO:0022027	interkinetic nuclear migration	0.274023	1	1	-5.02069	1	10	HHEX	mmu_go_bp
GO:0050687	negative regulation of defense response to virus	0.274023	1	1	-5.02069	1	10	FGL2	mmu_go_bp
GO:0070244	negative regulation of thymocyte apoptotic process	0.274023	1	1	-5.02069	1	10	ADA	mmu_go_bp
GO:0035095	behavioral response to nicotine	0.274023	1	1	-5.02069	1	10	CHRNB4	mmu_go_bp
GO:0060039	pericardium development	0.274023	1	1	-5.02069	1	10	BMP2	mmu_go_bp
GO:0042135	neurotransmitter catabolic process	0.274023	1	1	-5.02069	1	10	NAALAD2	mmu_go_bp
GO:0045646	regulation of erythrocyte differentiation	0.274023	1	1	-5.02069	1	10	SPI1	mmu_go_bp
GO:0034260	negative regulation of GTPase activity	0.279	1	1	-4.82554	2	33	PECAM1,PLXNB3	mmu_go_bp
GO:0002486	antigen processing and presentation of endogenous peptide antigen via MHC class I via ER pathway, TAP-independent	0.279	1	1	-4.82554	2	33	AZGP1	mmu_go_bp
GO:0002476	antigen processing and presentation of endogenous peptide antigen via MHC class Ib	0.279	1	1	-4.82554	2	33	AZGP1	mmu_go_bp
GO:0043388	positive regulation of DNA binding	0.279	1	1	-4.82554	2	33	PITX2,PLAUR	mmu_go_bp
GO:0010629	negative regulation of gene expression	0.282413	1	1	-3.64073	15	359	ACACB,ACVRL1,ATOH8,BMP2,CCDC3,CD28,CLDN19,ENG,HAVCR2,ITGB8,MSR1,PDGFB,SERPINE1,SLC2A10,SPI1	mmu_go_bp
GO:0051607	defense response to virus	0.285247	1	1	-4.09223	8	181	CD86,CXCL10,IL12B,ITGAX,KCNJ8,NLRP3,PRF1,PTPRC	mmu_go_bp
GO:0045669	positive regulation of osteoblast differentiation	0.287806	1	1	-4.27504	4	71	BMP2,BMP6,FBN2,TMEM119	mmu_go_bp
GO:0090090	negative regulation of canonical Wnt signaling pathway	0.289237	1	1	-4.14281	6	123	DAB2,GLI1,GPC3,NKD2,ROR2,SOX10	mmu_go_bp
GO:0045776	negative regulation of blood pressure	0.290769	1	1	-4.85421	2	34	GJA5,VEGFC	mmu_go_bp
GO:0045746	negative regulation of Notch signaling pathway	0.290769	1	1	-4.85421	2	34	DLL3,EGFL7	mmu_go_bp
GO:0048589	developmental growth	0.290769	1	1	-4.85421	2	34	ADM,SOX10	mmu_go_bp
GO:0071310	cellular response to organic substance	0.290769	1	1	-4.85421	2	34	EGR2,TIMP3	mmu_go_bp
GO:0097746	blood vessel diameter maintenance	0.290769	1	1	-4.85421	2	34	EDN3,GJA5	mmu_go_bp
GO:0046513	ceramide biosynthetic process	0.290769	1	1	-4.85421	2	34	P2RX1,P2RX7	mmu_go_bp
GO:0035148	tube formation	0.296911	1	1	-5.08404	1	11	ATOH8	mmu_go_bp
GO:0051272	positive regulation of cellular component movement	0.296911	1	1	-5.08404	1	11	ETS1	mmu_go_bp
GO:0042759	long-chain fatty acid biosynthetic process	0.296911	1	1	-5.08404	1	11	PLP1	mmu_go_bp
GO:0097435	supramolecular fiber organization	0.296911	1	1	-5.08404	1	11	LTBP2	mmu_go_bp
[truncated: 1,572 more rows]
